# Supplementary material for: Age-related changes in the proteome and mitochondrial metabolism of rabbit adipose-derived stromal/stem cells
Source: Sci Rep. 2025 Jun 20;15:20183. doi: 10.1038/s41598-025-06030-9 (PMC12181353; doi:10.1038/s41598-025-06030-9)
Supplement: Supplementary file 2 — Supplementary Material 2 [file 41598_2025_6030_MOESM2_ESM.xlsx]

## Sheet: altered proteins old ASCs main 
Master table of differentially expressed proteins in old undifferentiated s/vASCs (with information from human uniprot database)
Gene name	Blast	Rabbit Majority protein IDs	Protein name	Length kDa	Molecular Function	Biological Process	Cellular component	PTMs	KEGG	-Log.Student's.T-test.p-value	Student's.T-test.Difference	SP3 old SASC	SP3 old VASC
ACACA		A0A5F9DAT8;G1T7I3	Acetyl-CoA carboxylase 1	2346	acetyl-CoA carboxylase activity [GO:0003989]; ATP binding [GO:0005524]; identical protein binding [GO:0042802]; metal ion binding [GO:0046872]	acetyl-CoA metabolic process [GO:0006084]; cellular response to prostaglandin E stimulus [GO:0071380]; fatty acid biosynthetic process [GO:0006633]; fatty-acyl-CoA biosynthetic process [GO:0046949]; lipid homeostasis [GO:0055088]; malonyl-CoA biosynthetic process [GO:2001295]; protein homotetramerization [GO:0051289]; protein metabolic process [GO:0019538]; tissue homeostasis [GO:0001894]	actin cytoskeleton [GO:0015629]; cytosol [GO:0005829]; fibrillar center [GO:0001650]	PTM: Phosphorylation on Ser-1263 is required for interaction with BRCA1. {ECO:0000269|PubMed:16698035, ECO:0000269|Ref.9}.; PTM: Phosphorylation at Ser-80 by AMPK inactivates enzyme activity. {ECO:0000250|UniProtKB:P11497}.; PTM: The biotin cofactor is covalently attached to the central biotinyl-binding domain and is required for the catalytic activity. {ECO:0000269|PubMed:29899443}.	hsa:31;	2.05316	-1.81839
ACADS		A0A5F9C8K0;A0A5F9CBR7;G1SV12;A0A5F9CAM1	Short-chain specific acyl-CoA dehydrogenase, mitochondrial (SCAD)	412	acyl-CoA dehydrogenase activity [GO:0003995]; butyryl-CoA dehydrogenase activity [GO:0004085]; flavin adenine dinucleotide binding [GO:0050660]	butyrate catabolic process [GO:0046359]; fatty acid beta-oxidation [GO:0006635]; fatty acid beta-oxidation using acyl-CoA dehydrogenase [GO:0033539]	centrosome [GO:0005813]; mitochondrial matrix [GO:0005759]; mitochondrion [GO:0005739]; nucleoplasm [GO:0005654]; nucleus [GO:0005634]	-	hsa:35;	1.74725	-1.36494
ACOT7		G1T3P1;U3KNW1;A0A5F9CKV9;A0A5F9DJU4;A0A5F9DQ36	Cytosolic acyl coenzyme A thioester hydrolase	380	acyl-CoA hydrolase activity [GO:0047617]; carboxylic ester hydrolase activity [GO:0052689]; fatty-acyl-CoA binding [GO:0000062]; long-chain fatty acyl-CoA binding [GO:0036042]; myristoyl-CoA hydrolase activity [GO:0102991]; palmitoyl-CoA hydrolase activity [GO:0016290]; protein homodimerization activity [GO:0042803]	acyl-CoA metabolic process [GO:0006637]; coenzyme A biosynthetic process [GO:0015937]; fatty acid metabolic process [GO:0006631]; long-chain fatty-acyl-CoA catabolic process [GO:0036116]; medium-chain fatty acid biosynthetic process [GO:0051792]; medium-chain fatty-acyl-CoA catabolic process [GO:0036114]; palmitic acid biosynthetic process [GO:1900535]	cytosol [GO:0005829]; extracellular exosome [GO:0070062]; mitochondrion [GO:0005739]; nucleoplasm [GO:0005654]	-	hsa:11332;	2.10734	-0.897542
ACSL1	+	G1SPB6	Long-chain-fatty-acid--CoA ligase 1	698	arachidonate-CoA ligase activity [GO:0047676]; ATP binding [GO:0005524]; long-chain fatty acid-CoA ligase activity [GO:0004467]; oleoyl-CoA ligase activity [GO:0090434]; phytanate-CoA ligase activity [GO:0050197]; pristanate-CoA ligase activity [GO:0070251]	adiponectin-activated signaling pathway [GO:0033211]; fatty acid transport [GO:0015908]; lipid biosynthetic process [GO:0008610]; long-chain fatty acid import into cell [GO:0044539]; long-chain fatty acid metabolic process [GO:0001676]; long-chain fatty-acyl-CoA biosynthetic process [GO:0035338]; positive regulation of cold-induced thermogenesis [GO:0120162]; positive regulation of long-chain fat…	endoplasmic reticulum [GO:0005783]; endoplasmic reticulum membrane [GO:0005789]; integral component of membrane [GO:0016021]; membrane [GO:0016020]; mitochondrial outer membrane [GO:0005741]; mitochondrion [GO:0005739]; peroxisomal membrane [GO:0005778]; plasma membrane [GO:0005886]	-	hsa:2180;	1.47959	-1.46107
ACSL3		A0A5F9CLI5;A0A5F9DVM6;G1T8H1;A0A5F9CI04;A0A5F9CXH9;A0A5F9DQ45	Fatty acid CoA ligase Acsl3	720	arachidonate-CoA ligase activity [GO:0047676]; ATP binding [GO:0005524]; long-chain fatty acid-CoA ligase activity [GO:0004467]; palmitoyl-CoA ligase activity [GO:0090433]; protein domain specific binding [GO:0019904]; protein kinase binding [GO:0019901]	brain development [GO:0007420]; fatty acid biosynthetic process [GO:0006633]; fatty acid metabolic process [GO:0006631]; long-chain fatty acid import into cell [GO:0044539]; long-chain fatty acid metabolic process [GO:0001676]; long-chain fatty-acyl-CoA biosynthetic process [GO:0035338]; long-chain fatty-acyl-CoA metabolic process [GO:0035336]; neuron differentiation [GO:0030182]; positive regula…	endoplasmic reticulum [GO:0005783]; endoplasmic reticulum membrane [GO:0005789]; Golgi apparatus [GO:0005794]; integral component of membrane [GO:0016021]; lipid droplet [GO:0005811]; membrane [GO:0016020]; mitochondrial outer membrane [GO:0005741]; perinuclear region of cytoplasm [GO:0048471]; peroxisomal membrane [GO:0005778]; plasma membrane [GO:0005886]	-	hsa:2181;	1.89977	-0.943044
ACTA1;ACTC1		G1STB6;P68135;G1SL06	Actin, alpha skeletal muscle (Alpha-actin-1)	377	ADP binding [GO:0043531]; ATP binding [GO:0005524]; myosin binding [GO:0017022]; structural constituent of cytoskeleton [GO:0005200]	cellular response to organonitrogen compound [GO:0071417]; mesenchyme migration [GO:0090131]; muscle contraction [GO:0006936]; positive regulation of gene expression [GO:0010628]; response to extracellular stimulus [GO:0009991]; response to lithium ion [GO:0010226]; response to mechanical stimulus [GO:0009612]; response to steroid hormone [GO:0048545]; skeletal muscle fiber adaptation [GO:0043503…	actin cytoskeleton [GO:0015629]; actin filament [GO:0005884]; blood microparticle [GO:0072562]; cell body [GO:0044297]; cytosol [GO:0005829]; dynactin complex [GO:0005869]; extracellular exosome [GO:0070062]; extracellular space [GO:0005615]; filopodium [GO:0030175]; lamellipodium [GO:0030027]; sarcomere [GO:0030017]; stress fiber [GO:0001725]; striated muscle thin filament [GO:0005865]	PTM: Oxidation of Met-46 and Met-49 by MICALs (MICAL1, MICAL2 or MICAL3) to form methionine sulfoxide promotes actin filament depolymerization. MICAL1 and MICAL2 produce the (R)-S-oxide form. The (R)-S-oxide form is reverted by MSRB1 and MSRB2, which promotes actin repolymerization. {ECO:0000250|UniProtKB:P68134}.; PTM: Monomethylation at Lys-86 (K84me1) regulates actin-myosin interaction and act…	hsa:58;	1.46217	0.910438
ACTN1	+	A0A5F9CPF7	Alpha-actinin-1 (Alpha-actinin cytoskeletal isoform)	892	actin filament binding [GO:0051015]; calcium ion binding [GO:0005509]; double-stranded RNA binding [GO:0003725]; integrin binding [GO:0005178]; nuclear receptor coactivator activity [GO:0030374]; protein homodimerization activity [GO:0042803]; structural constituent of postsynapse [GO:0099186]; transmembrane transporter binding [GO:0044325]; vinculin binding [GO:0017166]	actin filament bundle assembly [GO:0051017]; actin filament network formation [GO:0051639]; actin filament organization [GO:0007015]; focal adhesion assembly [GO:0048041]; negative regulation of cellular component movement [GO:0051271]; platelet formation [GO:0030220]; platelet morphogenesis [GO:0036344]; regulation of apoptotic process [GO:0042981]	brush border [GO:0005903]; cell-cell junction [GO:0005911]; cell projection [GO:0042995]; cytoplasm [GO:0005737]; cytosol [GO:0005829]; extracellular exosome [GO:0070062]; extracellular region [GO:0005576]; extracellular space [GO:0005615]; fascia adherens [GO:0005916]; focal adhesion [GO:0005925]; glutamatergic synapse [GO:0098978]; plasma membrane [GO:0005886]; platelet alpha granule lumen [GO:…	-	hsa:87;	1.31909	-2.08674
ACTR10		G1SJJ2	Actin-related protein 10	417	?	microtubule-based movement [GO:0007018]; retrograde axonal transport of mitochondrion [GO:0098958]	axon cytoplasm [GO:1904115]; azurophil granule lumen [GO:0035578]; cytosol [GO:0005829]; dynactin complex [GO:0005869]; extracellular region [GO:0005576]; ficolin-1-rich granule lumen [GO:1904813]	-	hsa:55860;	2.6067	-1.79834
AGFG1	+	A0A5F9D595;A0A5F9DDD8;A0A5F9CPC4;G1SZ94;A0A5F9C4B6	Arf-GAP domain and FG repeat-containing protein 1	562	DNA binding [GO:0003677]; GTPase activator activity [GO:0005096]; metal ion binding [GO:0046872]; RNA binding [GO:0003723]	cell differentiation [GO:0030154]; mRNA export from nucleus [GO:0006406]; spermatogenesis [GO:0007283]	cytoplasmic vesicle [GO:0031410]; cytosol [GO:0005829]; intracellular membrane-bounded organelle [GO:0043231]; nuclear pore [GO:0005643]	PTM: O-glycosylated. {ECO:0000250}.	hsa:3267;	2.26251	1.57366
AHNAK	+	A0A5F9CJ13	Neuroblast differentiation-associated protein AHNAK (Desmoyokin)	5890	cadherin binding [GO:0045296]; identical protein binding [GO:0042802]; RNA binding [GO:0003723]; S100 protein binding [GO:0044548]; structural molecule activity conferring elasticity [GO:0097493]	regulation of RNA splicing [GO:0043484]; regulation of voltage-gated calcium channel activity [GO:1901385]	actin cytoskeleton [GO:0015629]; cell-cell contact zone [GO:0044291]; costamere [GO:0043034]; cytoplasm [GO:0005737]; cytosol [GO:0005829]; extracellular exosome [GO:0070062]; focal adhesion [GO:0005925]; lysosomal membrane [GO:0005765]; membrane [GO:0016020]; nucleus [GO:0005634]; plasma membrane [GO:0005886]; sarcolemma [GO:0042383]; T-tubule [GO:0030315]; vesicle [GO:0031982]	-	hsa:79026;	2.25367	3.34912		2.07154
AHNAK	+	A0A5F9CTM9	Neuroblast differentiation-associated protein AHNAK (Desmoyokin)	5890	cadherin binding [GO:0045296]; identical protein binding [GO:0042802]; RNA binding [GO:0003723]; S100 protein binding [GO:0044548]; structural molecule activity conferring elasticity [GO:0097493]	regulation of RNA splicing [GO:0043484]; regulation of voltage-gated calcium channel activity [GO:1901385]	actin cytoskeleton [GO:0015629]; cell-cell contact zone [GO:0044291]; costamere [GO:0043034]; cytoplasm [GO:0005737]; cytosol [GO:0005829]; extracellular exosome [GO:0070062]; focal adhesion [GO:0005925]; lysosomal membrane [GO:0005765]; membrane [GO:0016020]; nucleus [GO:0005634]; plasma membrane [GO:0005886]; sarcolemma [GO:0042383]; T-tubule [GO:0030315]; vesicle [GO:0031982]	-	hsa:79026;	1.78338	2.25465		1.96206
AHNAK		G1U7K4	Neuroblast differentiation-associated protein AHNAK (Desmoyokin)	5890	cadherin binding [GO:0045296]; identical protein binding [GO:0042802]; RNA binding [GO:0003723]; S100 protein binding [GO:0044548]; structural molecule activity conferring elasticity [GO:0097493]	regulation of RNA splicing [GO:0043484]; regulation of voltage-gated calcium channel activity [GO:1901385]	actin cytoskeleton [GO:0015629]; cell-cell contact zone [GO:0044291]; costamere [GO:0043034]; cytoplasm [GO:0005737]; cytosol [GO:0005829]; extracellular exosome [GO:0070062]; focal adhesion [GO:0005925]; lysosomal membrane [GO:0005765]; membrane [GO:0016020]; nucleus [GO:0005634]; plasma membrane [GO:0005886]; sarcolemma [GO:0042383]; T-tubule [GO:0030315]; vesicle [GO:0031982]	-	hsa:79026;	2.27753	1.99251		1.90109
AHNAK	+	A0A5F9DNU2	Neuroblast differentiation-associated protein AHNAK (Desmoyokin)	5890	cadherin binding [GO:0045296]; identical protein binding [GO:0042802]; RNA binding [GO:0003723]; S100 protein binding [GO:0044548]; structural molecule activity conferring elasticity [GO:0097493]	regulation of RNA splicing [GO:0043484]; regulation of voltage-gated calcium channel activity [GO:1901385]	actin cytoskeleton [GO:0015629]; cell-cell contact zone [GO:0044291]; costamere [GO:0043034]; cytoplasm [GO:0005737]; cytosol [GO:0005829]; extracellular exosome [GO:0070062]; focal adhesion [GO:0005925]; lysosomal membrane [GO:0005765]; membrane [GO:0016020]; nucleus [GO:0005634]; plasma membrane [GO:0005886]; sarcolemma [GO:0042383]; T-tubule [GO:0030315]; vesicle [GO:0031982]	-	hsa:79026;	1.66241	1.51049
AHNAK	"+ unreviewed"	A0A5F9CB35;A0A5F9DP01	Neuroblast differentiation-associated protein AHNAK (Desmoyokin)	5890	cadherin binding [GO:0045296]; identical protein binding [GO:0042802]; RNA binding [GO:0003723]; S100 protein binding [GO:0044548]; structural molecule activity conferring elasticity [GO:0097493]	regulation of RNA splicing [GO:0043484]; regulation of voltage-gated calcium channel activity [GO:1901385]	actin cytoskeleton [GO:0015629]; cell-cell contact zone [GO:0044291]; costamere [GO:0043034]; cytoplasm [GO:0005737]; cytosol [GO:0005829]; extracellular exosome [GO:0070062]; focal adhesion [GO:0005925]; lysosomal membrane [GO:0005765]; membrane [GO:0016020]; nucleus [GO:0005634]; plasma membrane [GO:0005886]; sarcolemma [GO:0042383]; T-tubule [GO:0030315]; vesicle [GO:0031982]	-	hsa:79026;	2.09097	0.95215
AKAP12		G1SI22;A0A5F9D6Z9	A-kinase anchor protein 12	1782	adenylate cyclase binding [GO:0008179]; calmodulin binding [GO:0005516]; protein kinase A binding [GO:0051018]	adenylate cyclase-inhibiting G protein-coupled receptor signaling pathway [GO:0007193]; cellular response to interleukin-1 [GO:0071347]; cellular response to tumor necrosis factor [GO:0071356]; G protein-coupled receptor signaling pathway [GO:0007186]; hepatic stellate cell activation [GO:0035733]; modulation of chemical synaptic transmission [GO:0050804]; negative regulation of vascular permeabi…	cell cortex [GO:0005938]; cytoplasm [GO:0005737]; cytoskeleton [GO:0005856]; cytosol [GO:0005829]; focal adhesion [GO:0005925]; neuronal cell body [GO:0043025]; plasma membrane [GO:0005886]; Schaffer collateral - CA1 synapse [GO:0098685]	-	hsa:9590;	1.56234	1.37066
AKR7L		A0A5F9C573;G1SCQ1	Aflatoxin B1 aldehyde reductase member 4	331	D-threo-aldose 1-dehydrogenase activity [GO:0047834]	-	cytosol [GO:0005829]; extracellular exosome [GO:0070062]	-	hsa:246181;	2.39423	-1.73036
ALAD		G1U6B2	Delta-aminolevulinic acid dehydratase	330	catalytic activity [GO:0003824]; identical protein binding [GO:0042802]; porphobilinogen synthase activity [GO:0004655]; proteasome core complex binding [GO:1904854]; zinc ion binding [GO:0008270]	cellular response to interleukin-4 [GO:0071353]; cellular response to lead ion [GO:0071284]; heme biosynthetic process [GO:0006783]; negative regulation of proteasomal protein catabolic process [GO:1901799]; protein homooligomerization [GO:0051260]; protoporphyrinogen IX biosynthetic process [GO:0006782]; response to activity [GO:0014823]; response to aluminum ion [GO:0010044]; response to amino …	cytosol [GO:0005829]; extracellular exosome [GO:0070062]; extracellular region [GO:0005576]; ficolin-1-rich granule lumen [GO:1904813]; nucleus [GO:0005634]; secretory granule lumen [GO:0034774]	-	hsa:210;	2.76683	-0.894717
ALDH3A2		A0A5F9CPG0;G1T276;A0A5F9D390	Aldehyde dehydrogenase family 3 member A2	485	3-chloroallyl aldehyde dehydrogenase activity [GO:0004028]; aldehyde dehydrogenase (NAD+) activity [GO:0004029]; glyceraldehyde-3-phosphate dehydrogenase (NAD+) (non-phosphorylating) activity [GO:0043878]; long-chain-alcohol oxidase activity [GO:0046577]; long-chain-aldehyde dehydrogenase activity [GO:0050061]; medium-chain-aldehyde dehydrogenase activity [GO:0052814]; protein homodimerization ac…	cellular aldehyde metabolic process [GO:0006081]; central nervous system development [GO:0007417]; epidermis development [GO:0008544]; fatty acid metabolic process [GO:0006631]; hexadecanal metabolic process [GO:0046458]; peripheral nervous system development [GO:0007422]; phytol metabolic process [GO:0033306]; sesquiterpenoid metabolic process [GO:0006714]	cytosol [GO:0005829]; endoplasmic reticulum membrane [GO:0005789]; integral component of membrane [GO:0016021]; intracellular membrane-bounded organelle [GO:0043231]; peroxisomal membrane [GO:0005778]; peroxisome [GO:0005777]	-	hsa:224;	1.67161	0.8849
AMPD1;AMPD3		A0A5F9D9Y6;G1SIC7;A0A5F9D4E4	AMP deaminase 1	780	AMP deaminase activity [GO:0003876]; identical protein binding [GO:0042802]; metal ion binding [GO:0046872]; myosin heavy chain binding [GO:0032036]	AMP metabolic process [GO:0046033]; IMP biosynthetic process [GO:0006188]; IMP salvage [GO:0032264]; response to organic substance [GO:0010033]	cytosol [GO:0005829]	-	hsa:270;	1.43067	0.975554
ANKFY1		A0A5F9CY06;G1T888	Rabankyrin-5	1169	metal ion binding [GO:0046872]; phosphatidylinositol phosphate binding [GO:1901981]; small GTPase binding [GO:0031267]	endocytosis [GO:0006897]; endosomal transport [GO:0016197]; endosomal vesicle fusion [GO:0034058]; Golgi to lysosome transport [GO:0090160]; positive regulation of pinocytosis [GO:0048549]; retrograde transport, endosome to Golgi [GO:0042147]	cytosol [GO:0005829]; early endosome [GO:0005769]; endosome [GO:0005768]; endosome membrane [GO:0010008]; extracellular exosome [GO:0070062]; intracellular membrane-bounded organelle [GO:0043231]; lysosomal membrane [GO:0005765]; macropinosome [GO:0044354]; membrane [GO:0016020]	-	hsa:51479;	1.4121	-1.29344
ANO6		A0A5F9C4M3;G1SCS8	Anoctamin-6	910	calcium activated cation channel activity [GO:0005227]; chloride channel activity [GO:0005254]; intracellular calcium activated chloride channel activity [GO:0005229]; metal ion binding [GO:0046872]; phospholipid scramblase activity [GO:0017128]; protein dimerization activity [GO:0046983]; voltage-gated chloride channel activity [GO:0005247]; voltage-gated ion channel activity [GO:0005244]	activation of blood coagulation via clotting cascade [GO:0002543]; bleb assembly [GO:0032060]; blood coagulation [GO:0007596]; calcium activated phosphatidylcholine scrambling [GO:0061590]; calcium activated phosphatidylserine scrambling [GO:0061589]; calcium ion transmembrane transport [GO:0070588]; cation transport [GO:0006812]; chloride transmembrane transport [GO:1902476]; chloride transport …	cell surface [GO:0009986]; chloride channel complex [GO:0034707]; cytosol [GO:0005829]; extracellular exosome [GO:0070062]; membrane [GO:0016020]; plasma membrane [GO:0005886]; specific granule membrane [GO:0035579]; tertiary granule membrane [GO:0070821]	-	hsa:196527;	1.58077	-2.1834
AP3S1	+	G1SWW6;G1TGS9	AP-3 complex subunit sigma-1	193	?	anterograde axonal transport [GO:0008089]; anterograde synaptic vesicle transport [GO:0048490]; Golgi to vacuole transport [GO:0006896]; insulin receptor signaling pathway [GO:0008286]; intracellular protein transport [GO:0006886]; vesicle-mediated transport [GO:0016192]	AP-3 adaptor complex [GO:0030123]; AP-type membrane coat adaptor complex [GO:0030119]; axon cytoplasm [GO:1904115]; cytoplasmic vesicle membrane [GO:0030659]; Golgi apparatus [GO:0005794]; intracellular membrane-bounded organelle [GO:0043231]; transport vesicle [GO:0030133]	-	hsa:1176;	1.72719	-1.4357
API5		A0A5F9C0X9;A0A5F9CN69;A0A5F9CD14	Apoptosis inhibitor 5	524	fibroblast growth factor binding [GO:0017134]; RNA binding [GO:0003723]	apoptotic process [GO:0006915]; negative regulation of apoptotic process [GO:0043066]; negative regulation of fibroblast apoptotic process [GO:2000270]	cytoplasm [GO:0005737]; membrane [GO:0016020]; nuclear speck [GO:0016607]; nucleus [GO:0005634]; spliceosomal complex [GO:0005681]	PTM: Acetylation at Lys-251 impairs antiapoptotic function. {ECO:0000269|PubMed:22334682}.	hsa:8539;	1.95015	1.38408
APOE		P18287	Apolipoprotein E (Apo-E)	317	amyloid-beta binding [GO:0001540]; antioxidant activity [GO:0016209]; cholesterol transfer activity [GO:0120020]; heparan sulfate proteoglycan binding [GO:0043395]; heparin binding [GO:0008201]; identical protein binding [GO:0042802]; lipid binding [GO:0008289]; lipid transporter activity [GO:0005319]; lipoprotein particle binding [GO:0071813]; low-density lipoprotein particle receptor binding [G…	AMPA glutamate receptor clustering [GO:0097113]; amyloid precursor protein metabolic process [GO:0042982]; artery morphogenesis [GO:0048844]; cellular calcium ion homeostasis [GO:0006874]; cGMP-mediated signaling [GO:0019934]; cholesterol catabolic process [GO:0006707]; cholesterol efflux [GO:0033344]; cholesterol homeostasis [GO:0042632]; cholesterol metabolic process [GO:0008203]; chylomicron r…	blood microparticle [GO:0072562]; chylomicron [GO:0042627]; clathrin-coated endocytic vesicle membrane [GO:0030669]; collagen-containing extracellular matrix [GO:0062023]; cytoplasm [GO:0005737]; dendrite [GO:0030425]; discoidal high-density lipoprotein particle [GO:0034365]; early endosome [GO:0005769]; endocytic vesicle lumen [GO:0071682]; endoplasmic reticulum [GO:0005783]; endoplasmic reticul…	PTM: APOE exists as multiple glycosylated and sialylated glycoforms within cells and in plasma (PubMed:29516132). The extent of glycosylation and sialylation are tissue and context specific (PubMed:29516132). Plasma APOE undergoes desialylation and is less glycosylated and sialylated than the cellular form (PubMed:2498325, PubMed:19838169, PubMed:20511397, PubMed:23234360). Glycosylation is not r…	hsa:348;	1.49509	-0.997233
APRT	+	A0A5F9CKI2;A0A5F9D5N1	Adenine phosphoribosyltransferase	180	adenine binding [GO:0002055]; adenine phosphoribosyltransferase activity [GO:0003999]; AMP binding [GO:0016208]	adenine salvage [GO:0006168]; AMP salvage [GO:0044209]; cellular response to insulin stimulus [GO:0032869]; grooming behavior [GO:0007625]; lactation [GO:0007595]; purine ribonucleoside salvage [GO:0006166]	cytoplasm [GO:0005737]; cytosol [GO:0005829]; extracellular exosome [GO:0070062]; extracellular region [GO:0005576]; nucleoplasm [GO:0005654]; secretory granule lumen [GO:0034774]	-	hsa:353;	2.54768	1.10102
ASNA1		A0A5F9D3H1;A0A5F9CRA5;G1SUU2	ATPase GET3	348	arsenite transmembrane transporter activity [GO:0015105]; ATP binding [GO:0005524]; hydrolase activity [GO:0016787]; metal ion binding [GO:0046872]	posttranslational protein targeting to endoplasmic reticulum membrane [GO:0006620]; tail-anchored membrane protein insertion into ER membrane [GO:0071816]	cytoplasm [GO:0005737]; extracellular exosome [GO:0070062]; GET complex [GO:0043529]; nucleolus [GO:0005730]; nucleoplasm [GO:0005654]	-	hsa:439;	2.14883	-1.86971
ASS1	+	A0A5F9D9E9	Argininosuccinate synthase	412	amino acid binding [GO:0016597]; argininosuccinate synthase activity [GO:0004055]; ATP binding [GO:0005524]; identical protein binding [GO:0042802]; RNA binding [GO:0003723]; toxic substance binding [GO:0015643]	acute-phase response [GO:0006953]; aging [GO:0007568]; arginine biosynthetic process [GO:0006526]; argininosuccinate metabolic process [GO:0000053]; aspartate metabolic process [GO:0006531]; cellular response to amine stimulus [GO:0071418]; cellular response to amino acid stimulus [GO:0071230]; cellular response to ammonium ion [GO:0071242]; cellular response to cAMP [GO:0071320]; cellular respon…	cell body fiber [GO:0070852]; cytoplasm [GO:0005737]; cytosol [GO:0005829]; endoplasmic reticulum [GO:0005783]; extracellular exosome [GO:0070062]; lysosome [GO:0005764]; mitochondrial outer membrane [GO:0005741]; nucleus [GO:0005634]; perikaryon [GO:0043204]	PTM: Acetylated by CLOCK in a circadian manner which negatively regulates its enzyme activity. Deacetylated by histone deacetylases. {ECO:0000269|PubMed:28985504}.	hsa:445;	1.38031	-0.809125
ATP5I		G1U6B4	ATP synthase subunit e, mitochondrial	69	protein-containing complex binding [GO:0044877]; proton transmembrane transporter activity [GO:0015078]	mitochondrial ATP synthesis coupled proton transport [GO:0042776]	mitochondrial inner membrane [GO:0005743]; mitochondrial proton-transporting ATP synthase complex [GO:0005753]; mitochondrial proton-transporting ATP synthase complex, coupling factor F(o) [GO:0000276]; mitochondrion [GO:0005739]	-	hsa:521;	1.52846	1.33972		1.45132
ATP5MG	+	U3KM71	ATP synthase subunit g, mitochondrial	103	proton transmembrane transporter activity [GO:0015078]	ATP synthesis coupled proton transport [GO:0015986]; mitochondrial ATP synthesis coupled proton transport [GO:0042776]	mitochondrial inner membrane [GO:0005743]; mitochondrial proton-transporting ATP synthase complex [GO:0005753]; mitochondrial proton-transporting ATP synthase complex, coupling factor F(o) [GO:0000276]; mitochondrion [GO:0005739]	-	hsa:10632;	3.34935	-0.913939		-1.47694
ATP6V1G1	+	G1U826;G1U1Y9	V-type proton ATPase subunit G 1	118	ATPase binding [GO:0051117]; proton-transporting ATPase activity, rotational mechanism [GO:0046961]	cellular iron ion homeostasis [GO:0006879]; cellular response to increased oxygen levels [GO:0036295]; regulation of macroautophagy [GO:0016241]	apical plasma membrane [GO:0016324]; cytosol [GO:0005829]; extracellular exosome [GO:0070062]; lysosomal membrane [GO:0005765]; plasma membrane [GO:0005886]; vacuolar proton-transporting V-type ATPase, V1 domain [GO:0000221]; vacuolar proton-transporting V-type ATPase complex [GO:0016471]	-	hsa:9550;	1.34406	0.924358
BASP1		A0A5F9CFU9	Brain acid soluble protein 1	227	protein domain specific binding [GO:0019904]; transcription cis-regulatory region binding [GO:0000976]; transcription corepressor activity [GO:0003714]	diaphragm development [GO:0060539]; glomerular visceral epithelial cell differentiation [GO:0072112]; gonad development [GO:0008406]; mesenchymal to epithelial transition [GO:0060231]; metanephric mesenchyme development [GO:0072075]; negative regulation of transcription, DNA-templated [GO:0045892]; positive regulation of heart growth [GO:0060421]; positive regulation of metanephric ureteric bud d…	cell junction [GO:0030054]; chromatin [GO:0000785]; cytoplasm [GO:0005737]; cytoskeleton [GO:0005856]; extracellular exosome [GO:0070062]; growth cone [GO:0030426]; nuclear matrix [GO:0016363]; nuclear speck [GO:0016607]; nucleus [GO:0005634]; plasma membrane [GO:0005886]; PML body [GO:0016605]; vesicle [GO:0031982]	-	hsa:10409;	1.3335	1.34091
BCLAF1	+	G1TBH5;A0A5F9D0N9;A0A5F9CEG0;A0A5F9DAF6	Bcl-2-associated transcription factor 1	920	DNA binding [GO:0003677]; RNA binding [GO:0003723]; transcription coregulator activity [GO:0003712]	apoptotic process [GO:0006915]; negative regulation of transcription, DNA-templated [GO:0045892]; positive regulation of apoptotic process [GO:0043065]; positive regulation of DNA-templated transcription, initiation [GO:2000144]; positive regulation of intrinsic apoptotic signaling pathway [GO:2001244]; positive regulation of response to DNA damage stimulus [GO:2001022]; positive regulation of tr…	cytoplasm [GO:0005737]; mediator complex [GO:0016592]; nuclear speck [GO:0016607]; nucleoplasm [GO:0005654]; nucleus [GO:0005634]	PTM: Citrullinated by PADI4. {ECO:0000250}.	hsa:9774;	1.40392	-1.50489
BLVRB	+	A0A5F9CAX1;A0A5F9CSV5	Flavin reductase (NADPH) (FR)	206	biliberdin reductase NAD+ activity [GO:0106276]; biliverdin reductase (NAD(P)+) activity [GO:0004074]; biliverdin reductase (NADP+) activity [GO:0106277]; riboflavin reductase (NADPH) activity [GO:0042602]	heme catabolic process [GO:0042167]	cytosol [GO:0005829]; extracellular exosome [GO:0070062]; intracellular membrane-bounded organelle [GO:0043231]; nucleoplasm [GO:0005654]; plasma membrane [GO:0005886]; terminal bouton [GO:0043195]	-	hsa:645;	1.85719	0.883768
BTF3		G1TKK2;U3KMX6	Transcription factor BTF3 (Nascent polypeptide-associated complex subunit beta)	206	RNA binding [GO:0003723]	in utero embryonic development [GO:0001701]; protein transport [GO:0015031]; transcription by RNA polymerase II [GO:0006366]	cytosol [GO:0005829]; nascent polypeptide-associated complex [GO:0005854]; nucleus [GO:0005634]; polysomal ribosome [GO:0042788]	-	hsa:689;	1.86755	2.81989		2.24981
BTF3L4		G1TFI4	Transcription factor BTF3 homolog 4	158	?	-	-	-	hsa:91408;	1.66174	1.04696
CA12		A0A5F9CL84;Q9MZ30;G1SM71;A0A5F9CEE3;A0A5F9DPV5;A0A5F9C4F3	Carbonic anhydrase 12	354	carbonate dehydratase activity [GO:0004089]; hydro-lyase activity [GO:0016836]; zinc ion binding [GO:0008270]	chloride ion homeostasis [GO:0055064]; one-carbon metabolic process [GO:0006730]	integral component of membrane [GO:0016021]; plasma membrane [GO:0005886]	-	hsa:771;	1.44734	-1.1912
CADM3		A0A5F9DQX2;G1TBI5;A0A5F9CUC0;A0A5F9D944;A0A5F9C4Z8;A0A5F9DKY9	Cell adhesion molecule 3	398	protein homodimerization activity [GO:0042803]	heterophilic cell-cell adhesion via plasma membrane cell adhesion molecules [GO:0007157]; homophilic cell adhesion via plasma membrane adhesion molecules [GO:0007156]	cell-cell junction [GO:0005911]; integral component of membrane [GO:0016021]; plasma membrane [GO:0005886]	-	hsa:57863;	3.06557	1.97375
CALD1		A0A5F9CKU4;G1SUI9;A0A5F9DHZ2;A0A5F9D777	Caldesmon	793	actin binding [GO:0003779]; cadherin binding [GO:0045296]; calmodulin binding [GO:0005516]; myosin binding [GO:0017022]; tropomyosin binding [GO:0005523]	actin filament bundle assembly [GO:0051017]; angiogenesis [GO:0001525]; muscle contraction [GO:0006936]	actin cap [GO:0030478]; actin cytoskeleton [GO:0015629]; cytoskeleton [GO:0005856]; cytosol [GO:0005829]; myofibril [GO:0030016]; plasma membrane [GO:0005886]	PTM: In non-muscle cells, phosphorylation by CDK1 during mitosis causes caldesmon to dissociate from microfilaments. Phosphorylation reduces caldesmon binding to actin, myosin, and calmodulin as well as its inhibition of actomyosin ATPase activity. Phosphorylation also occurs in both quiescent and dividing smooth muscle cells with similar effects on the interaction with actin and calmodulin and o…	hsa:800;	1.90681	1.42387
CAST		P08855	Calpastatin	708	cadherin binding [GO:0045296]; calcium-dependent cysteine-type endopeptidase inhibitor activity [GO:0010859]; endopeptidase inhibitor activity [GO:0004866]; RNA binding [GO:0003723]	inhibition of cysteine-type endopeptidase activity [GO:0097340]; negative regulation of type B pancreatic cell apoptotic process [GO:2000675]; presynaptic active zone organization [GO:1990709]	cytoplasm [GO:0005737]; cytosol [GO:0005829]; endoplasmic reticulum [GO:0005783]; membrane [GO:0016020]	PTM: The N-terminus is blocked.	hsa:831;	2.17769	2.35083
CAV1		Q09YN6	Caveolin-1	178	ATPase binding [GO:0051117]; cholesterol binding [GO:0015485]; enzyme binding [GO:0019899]; identical protein binding [GO:0042802]; inward rectifier potassium channel inhibitor activity [GO:0070320]; molecular adaptor activity [GO:0060090]; nitric-oxide synthase binding [GO:0050998]; patched binding [GO:0005113]; peptidase activator activity [GO:0016504]; protein-containing complex binding [GO:00…	angiogenesis [GO:0001525]; angiotensin-activated signaling pathway involved in heart process [GO:0086098]; apoptotic signaling pathway [GO:0097190]; basement membrane organization [GO:0071711]; calcium ion homeostasis [GO:0055074]; calcium ion transport [GO:0006816]; caveola assembly [GO:0070836]; caveolin-mediated endocytosis [GO:0072584]; cell differentiation [GO:0030154]; cellular calcium ion …	acrosomal membrane [GO:0002080]; apical plasma membrane [GO:0016324]; basolateral plasma membrane [GO:0016323]; caveola [GO:0005901]; caveolar macromolecular signaling complex [GO:0002095]; cell cortex [GO:0005938]; cilium [GO:0005929]; cytoplasmic vesicle [GO:0031410]; early endosome membrane [GO:0031901]; endocytic vesicle membrane [GO:0030666]; endoplasmic reticulum [GO:0005783]; endoplasmic r…	PTM: Ubiquitinated. Undergo monoubiquitination and multi- and/or polyubiquitination (PubMed:21822278). Monoubiquitination of N-terminal lysines promotes integration in a ternary complex with UBXN6 and VCP which promotes oligomeric CAV1 targeting to lysosomes for degradation (PubMed:23335559). {ECO:0000269|PubMed:21822278, ECO:0000269|PubMed:23335559}.; PTM: The initiator methionine for isoform 2 …	hsa:857;	3.60011	2.17266		2.29929
CAVIN1; PTRF		G1U315	Caveolae-associated protein 1 (Cavin-1) (Polymerase I and transcript release factor)	261	protein kinase C binding [GO:0005080]	circadian regulation of gene expression [GO:0032922]; cortical actin cytoskeleton organization [GO:0030866]; negative regulation of fermentation [GO:1901003]; negative regulation of protein kinase B signaling [GO:0051898]; positive regulation of ERK1 and ERK2 cascade [GO:0070374]	caveola [GO:0005901]; cytoplasm [GO:0005737]; cytosol [GO:0005829]; protein-containing complex [GO:0032991]	PTM: In vitro, phosphorylated by PRKCD.	hsa:112464;	2.0132	1.89204		1.70572
CAVIN3; PRKCDBP		G1STU4;A0A5F9C6A9	Caveolae-associated protein 3 (Cavin-3) (Protein kinase C delta-binding protein)	390	identical protein binding [GO:0042802]; RNA binding [GO:0003723]; rRNA primary transcript binding [GO:0042134]	positive regulation of cell motility [GO:2000147]; protein secretion [GO:0009306]; rRNA transcription [GO:0009303]; termination of RNA polymerase I transcription [GO:0006363]; transcription initiation from RNA polymerase I promoter [GO:0006361]	caveola [GO:0005901]; cytoplasm [GO:0005737]; cytosol [GO:0005829]; endoplasmic reticulum [GO:0005783]; intracellular membrane-bounded organelle [GO:0043231]; membrane raft [GO:0045121]; mitochondrion [GO:0005739]; nucleoplasm [GO:0005654]; nucleus [GO:0005634]; plasma membrane [GO:0005886]; protein-containing complex [GO:0032991]	PTM: Phosphorylated. Present in active and inactive forms. Changes in phosphorylation pattern may alter activity. Phosphorylation at Tyr-156 is essential for its functionin the regulation of ribosomal transcriptional activity. {ECO:0000250|UniProtKB:O54724}.; PTM: Five truncated forms are found in the caveolae. These are thought to be the result of proteolysis and may be phosphorylation-dependent…	hsa:284119;	3.30246	1.87105		1.78361
CCDC6		A0A5F9CDU0;G1SP27	Coiled-coil domain-containing protein 6 (Papillary thyroid carcinoma-encoded protein) (Protein H4)	474	identical protein binding [GO:0042802]; SH3 domain binding [GO:0017124]; structural constituent of cytoskeleton [GO:0005200]	-	cytoskeleton [GO:0005856]; cytosol [GO:0005829]	-	hsa:8030;	2.66888	-1.97151
CD68		G1SZ64	Macrosialin (CD antigen CD68)	354	?	aging [GO:0007568]; autocrine signaling [GO:0035425]; cellular response to lipopolysaccharide [GO:0071222]; cellular response to nutrient levels [GO:0031669]; cellular response to oxidised low-density lipoprotein particle stimulus [GO:0140052]; establishment of protein localization to organelle [GO:0072594]; inflammatory response to antigenic stimulus [GO:0002437]; negative regulation of dendriti…	azurophil granule membrane [GO:0035577]; integral component of membrane [GO:0016021]; late endosome membrane [GO:0031902]; lysosomal membrane [GO:0005765]; lysosome [GO:0005764]; membrane [GO:0016020]; plasma membrane [GO:0005886]	PTM: N- and O-glycosylated. {ECO:0000269|PubMed:16263699, ECO:0000269|PubMed:19159218}.	hsa:968;	1.87907	1.94858
CDH11		G1TCU4;A0A5F9C2D3	Cadherin-11	796	cadherin binding [GO:0045296]; calcium ion binding [GO:0005509]	adherens junction organization [GO:0034332]; calcium-dependent cell-cell adhesion via plasma membrane cell adhesion molecules [GO:0016339]; cell adhesion [GO:0007155]; cell-cell adhesion via plasma-membrane adhesion molecules [GO:0098742]; cell-cell junction assembly [GO:0007043]; cell morphogenesis [GO:0000902]; corticospinal tract morphogenesis [GO:0021957]; homophilic cell adhesion via plasma …	adherens junction [GO:0005912]; catenin complex [GO:0016342]; cytoplasm [GO:0005737]; extracellular exosome [GO:0070062]; glutamatergic synapse [GO:0098978]; integral component of membrane [GO:0016021]; plasma membrane [GO:0005886]; Schaffer collateral - CA1 synapse [GO:0098685]	-	hsa:1009;	1.42423	0.949982
CEP76		A0A5F9CPG6;A0A5F9DV08;A0A5F9D712;A0A5F9DKQ6;G1TAC3	Centrosomal protein of 76 kDa	659	?	regulation of centriole replication [GO:0046599]	centriole [GO:0005814]; centrosome [GO:0005813]; cytosol [GO:0005829]; protein-containing complex [GO:0032991]	-	hsa:79959;	1.91069	2.08319
CHI3L1		G1TJP4	Chitinase-3-like protein 1	383	carbohydrate binding [GO:0030246]; chitin binding [GO:0008061]; extracellular matrix structural constituent [GO:0005201]	activation of NF-kappaB-inducing kinase activity [GO:0007250]; apoptotic process [GO:0006915]; carbohydrate metabolic process [GO:0005975]; cartilage development [GO:0051216]; cellular response to interleukin-1 [GO:0071347]; cellular response to tumor necrosis factor [GO:0071356]; chitin catabolic process [GO:0006032]; inflammatory response [GO:0006954]; lung development [GO:0030324]; positive re…	cytoplasm [GO:0005737]; endoplasmic reticulum [GO:0005783]; extracellular exosome [GO:0070062]; extracellular matrix [GO:0031012]; extracellular region [GO:0005576]; extracellular space [GO:0005615]; perinuclear region of cytoplasm [GO:0048471]; specific granule lumen [GO:0035580]	PTM: Glycosylated. {ECO:0000269|PubMed:12775711}.	hsa:1116;	1.70867	1.38438
CHMP4B		G1U2E3	Charged multivesicular body protein 4b (Chromatin-modifying protein 4b) (SNF7 homolog associated with Alix 1)	224	cadherin binding [GO:0045296]; identical protein binding [GO:0042802]; protein homodimerization activity [GO:0042803]	autophagy [GO:0006914]; exit from mitosis [GO:0010458]; late endosome to vacuole transport via multivesicular body sorting pathway [GO:0032511]; macroautophagy [GO:0016236]; maintenance of lens transparency [GO:0036438]; membrane fission [GO:0090148]; midbody abscission [GO:0061952]; mitotic cytokinesis [GO:0000281]; mitotic metaphase plate congression [GO:0007080]; multivesicular body assembly […	cytoplasm [GO:0005737]; cytoplasmic side of plasma membrane [GO:0009898]; cytosol [GO:0005829]; endosome [GO:0005768]; ESCRT III complex [GO:0000815]; extracellular exosome [GO:0070062]; late endosome membrane [GO:0031902]; membrane coat [GO:0030117]; midbody [GO:0030496]; multivesicular body [GO:0005771]; nuclear envelope [GO:0005635]; nucleus [GO:0005634]; vesicle [GO:0031982]	PTM: ISGylated. Isgylation weakens its interaction with VPS4A. {ECO:0000269|PubMed:21543490}.	hsa:128866;	2.1075	1.54614
CLTA		U3KM64;G1SCE4	Clathrin light chain A	248	clathrin heavy chain binding [GO:0032050]; GTPase binding [GO:0051020]; peptide binding [GO:0042277]; protein-containing complex binding [GO:0044877]; structural molecule activity [GO:0005198]	cell cycle [GO:0007049]; cell division [GO:0051301]; clathrin coat assembly [GO:0048268]; clathrin-dependent endocytosis [GO:0072583]; intracellular protein transport [GO:0006886]	clathrin coat [GO:0030118]; clathrin-coated endocytic vesicle [GO:0045334]; clathrin coat of coated pit [GO:0030132]; clathrin coat of trans-Golgi network vesicle [GO:0030130]; clathrin complex [GO:0071439]; clathrin vesicle coat [GO:0030125]; cytoplasmic vesicle [GO:0031410]; cytosol [GO:0005829]; endolysosome membrane [GO:0036020]; membrane [GO:0016020]; plasma membrane [GO:0005886]; postsynapt…	-	hsa:1211;	2.62081	1.2575
COL3A1		G1T8J0;A0A5F9C9Q2	Collagen alpha-1(III) chain	1466	extracellular matrix structural constituent [GO:0005201]; extracellular matrix structural constituent conferring tensile strength [GO:0030020]; integrin binding [GO:0005178]; metal ion binding [GO:0046872]; platelet-derived growth factor binding [GO:0048407]; protease binding [GO:0002020]	cell-matrix adhesion [GO:0007160]; cerebral cortex development [GO:0021987]; collagen fibril organization [GO:0030199]; extracellular matrix organization [GO:0030198]; heart development [GO:0007507]; integrin-mediated signaling pathway [GO:0007229]; negative regulation of immune response [GO:0050777]; negative regulation of neuron migration [GO:2001223]; peptide cross-linking [GO:0018149]; platel…	collagen-containing extracellular matrix [GO:0062023]; collagen type III trimer [GO:0005586]; endoplasmic reticulum lumen [GO:0005788]; extracellular matrix [GO:0031012]; extracellular region [GO:0005576]; extracellular space [GO:0005615]	PTM: Proline residues at the third position of the tripeptide repeating unit (G-X-Y) are hydroxylated in some or all of the chains. {ECO:0000269|PubMed:557335, ECO:0000269|PubMed:7016180}.; PTM: O-linked glycan consists of a Glc-Gal disaccharide bound to the oxygen atom of a post-translationally added hydroxyl group.	hsa:1281;	1.40884	-1.10139
COL5A2		G1T8L2;A0A5F9DSX4	Collagen alpha-2(V) chain	1499	extracellular matrix structural constituent [GO:0005201]; extracellular matrix structural constituent conferring tensile strength [GO:0030020]; metal ion binding [GO:0046872]; SMAD binding [GO:0046332]	cellular response to amino acid stimulus [GO:0071230]; collagen fibril organization [GO:0030199]; extracellular matrix organization [GO:0030198]; eye morphogenesis [GO:0048592]; negative regulation of endodermal cell differentiation [GO:1903225]; ossification [GO:0001503]; skeletal system development [GO:0001501]; skin development [GO:0043588]	collagen-containing extracellular matrix [GO:0062023]; collagen type V trimer [GO:0005588]; endoplasmic reticulum lumen [GO:0005788]; extracellular matrix [GO:0031012]; extracellular region [GO:0005576]; extracellular space [GO:0005615]	PTM: Prolines at the third position of the tripeptide repeating unit (G-X-P) are hydroxylated in some or all of the chains. Probably 3-hydroxylated on Pro-919 and Pro-1156 by LEPREL1. {ECO:0000269|PubMed:21757687, ECO:0000269|PubMed:8181482}.	hsa:1290;	1.43262	1.13756
COL6A2		G1SD89	Collagen alpha-2(VI) chain	1019	collagen binding [GO:0005518]; extracellular matrix structural constituent conferring tensile strength [GO:0030020]	cell adhesion [GO:0007155]; response to glucose [GO:0009749]	collagen-containing extracellular matrix [GO:0062023]; collagen trimer [GO:0005581]; endoplasmic reticulum lumen [GO:0005788]; extracellular exosome [GO:0070062]; extracellular region [GO:0005576]; extracellular space [GO:0005615]; extracellular vesicle [GO:1903561]; protein-containing complex [GO:0032991]; sarcolemma [GO:0042383]	PTM: Prolines at the third position of the tripeptide repeating unit (G-X-Y) are hydroxylated in some or all of the chains.	hsa:1292;	1.45832	1.09608
COTL1		G1T823;A0A5F9CDG0;A0A5F9DL18	Coactosin-like protein	142	actin binding [GO:0003779]; actin filament binding [GO:0051015]; enzyme binding [GO:0019899]	defense response to fungus [GO:0050832]; regulation of actin filament polymerization [GO:0030833]	cortical actin cytoskeleton [GO:0030864]; cytosol [GO:0005829]; extracellular exosome [GO:0070062]; extracellular region [GO:0005576]; ficolin-1-rich granule lumen [GO:1904813]; nucleus [GO:0005634]; plasma membrane [GO:0005886]; secretory granule lumen [GO:0034774]	-	hsa:23406;	1.33013	-0.84388
COX4I1		G1SG11;Q9TTT8	Cytochrome c oxidase subunit 4 isoform 1, mitochondrial (Cytochrome c oxidase polypeptide IV)	169	cytochrome-c oxidase activity [GO:0004129]	generation of precursor metabolites and energy [GO:0006091]; mitochondrial electron transport, cytochrome c to oxygen [GO:0006123]; response to nutrient [GO:0007584]	cytosol [GO:0005829]; integral component of membrane [GO:0016021]; membrane [GO:0016020]; mitochondrial inner membrane [GO:0005743]; mitochondrial respiratory chain complex IV [GO:0005751]; mitochondrion [GO:0005739]; nucleoplasm [GO:0005654]	-	hsa:1327;	1.38491	1.53064
COX5A		G1TZN7	Cytochrome c oxidase subunit 5A, mitochondrial (Cytochrome c oxidase polypeptide Va)	150	cytochrome-c oxidase activity [GO:0004129]; electron transfer activity [GO:0009055]; metal ion binding [GO:0046872]	mitochondrial electron transport, cytochrome c to oxygen [GO:0006123]	mitochondrial inner membrane [GO:0005743]; mitochondrial respiratory chain complex IV [GO:0005751]	-	hsa:9377;	2.03372	2.324
COX6C	+	G1TPV7	Cytochrome c oxidase subunit 6C (Cytochrome c oxidase polypeptide VIc)	75	?	generation of precursor metabolites and energy [GO:0006091]; mitochondrial electron transport, cytochrome c to oxygen [GO:0006123]	integral component of membrane [GO:0016021]; mitochondrial inner membrane [GO:0005743]; mitochondrial respiratory chain complex IV [GO:0005751]; mitochondrion [GO:0005739]	-	hsa:1345;	1.33838	1.57261
COX7A2	+	A0A5F9DIF6	Cytochrome c oxidase subunit 7A2, mitochondrial (Cytochrome c oxidase subunit VIIa-liver/heart)	83	electron transfer activity [GO:0009055]	mitochondrial electron transport, cytochrome c to oxygen [GO:0006123]; mitochondrial respirasome assembly [GO:0097250]; regulation of oxidative phosphorylation [GO:0002082]	integral component of membrane [GO:0016021]; mitochondrial respirasome [GO:0005746]; mitochondrial respiratory chain complex IV [GO:0005751]	-	hsa:1347;	1.71127	1.89631
CPT2		G1TC19	Carnitine O-palmitoyltransferase 2, mitochondrial	658	acyltransferase activity [GO:0016746]; carnitine O-octanoyltransferase activity [GO:0008458]; carnitine O-palmitoyltransferase activity [GO:0004095]	carnitine metabolic process [GO:0009437]; carnitine shuttle [GO:0006853]; fatty acid beta-oxidation [GO:0006635]; in utero embryonic development [GO:0001701]; long-chain fatty acid metabolic process [GO:0001676]; positive regulation of cold-induced thermogenesis [GO:0120162]	mitochondrial inner membrane [GO:0005743]; mitochondrion [GO:0005739]; nucleolus [GO:0005730]; nucleoplasm [GO:0005654]	-	hsa:1376;	1.59942	-1.10774
CRNKL1		G1T9K0	Crooked neck-like protein 1	848	RNA binding [GO:0003723]	mRNA splicing, via spliceosome [GO:0000398]; spliceosomal complex assembly [GO:0000245]	catalytic step 2 spliceosome [GO:0071013]; nuclear speck [GO:0016607]; nucleoplasm [GO:0005654]; nucleus [GO:0005634]; post-mRNA release spliceosomal complex [GO:0071014]; Prp19 complex [GO:0000974]; spliceosomal complex [GO:0005681]; U2-type catalytic step 2 spliceosome [GO:0071007]	-	hsa:51340;	2.91366	-2.47973
CRYAB		P41316	Alpha-crystallin B chain	175	amyloid-beta binding [GO:0001540]; identical protein binding [GO:0042802]; metal ion binding [GO:0046872]; microtubule binding [GO:0008017]; protein-containing complex binding [GO:0044877]; protein homodimerization activity [GO:0042803]; structural constituent of eye lens [GO:0005212]; structural molecule activity [GO:0005198]; unfolded protein binding [GO:0051082]	apoptotic process involved in morphogenesis [GO:0060561]; cellular response to gamma radiation [GO:0071480]; lens development in camera-type eye [GO:0002088]; microtubule polymerization or depolymerization [GO:0031109]; multicellular organism aging [GO:0010259]; muscle contraction [GO:0006936]; muscle organ development [GO:0007517]; negative regulation of amyloid fibril formation [GO:1905907]; ne…	actin filament bundle [GO:0032432]; axon [GO:0030424]; cardiac myofibril [GO:0097512]; cell surface [GO:0009986]; cytoplasm [GO:0005737]; cytosol [GO:0005829]; dendritic spine [GO:0043197]; extracellular exosome [GO:0070062]; Golgi apparatus [GO:0005794]; M band [GO:0031430]; microtubule cytoskeleton [GO:0015630]; mitochondrion [GO:0005739]; nucleoplasm [GO:0005654]; nucleus [GO:0005634]; perikar…	-	hsa:1410;	1.34947	1.22112
CSRP1		G1SZ00;A0A5F9DNI2;A0A5F9DQI6	Cysteine and glycine-rich protein 1	193	actinin binding [GO:0042805]; RNA binding [GO:0003723]; structural constituent of muscle [GO:0008307]; zinc ion binding [GO:0008270]	actin cytoskeleton organization [GO:0030036]; muscle tissue development [GO:0060537]; platelet aggregation [GO:0070527]; sarcomere organization [GO:0045214]	cytoplasm [GO:0005737]; extracellular exosome [GO:0070062]; focal adhesion [GO:0005925]; nucleus [GO:0005634]; Z disc [GO:0030018]	-	hsa:1465;	1.36217	2.04164		2.0776
CTSB		A0A5F9C4V2;G1TBY1;A0A5F9CQV5;A0A5F9CEP9;A0A5F9DK52	Cathepsin B	339	collagen binding [GO:0005518]; cysteine-type endopeptidase activity [GO:0004197]; cysteine-type peptidase activity [GO:0008234]; peptidase activity [GO:0008233]; proteoglycan binding [GO:0043394]	cellular response to thyroid hormone stimulus [GO:0097067]; collagen catabolic process [GO:0030574]; decidualization [GO:0046697]; epithelial cell differentiation [GO:0030855]; proteolysis [GO:0006508]; proteolysis involved in cellular protein catabolic process [GO:0051603]; regulation of apoptotic process [GO:0042981]; regulation of catalytic activity [GO:0050790]; thyroid hormone generation [GO…	apical plasma membrane [GO:0016324]; collagen-containing extracellular matrix [GO:0062023]; endolysosome lumen [GO:0036021]; external side of plasma membrane [GO:0009897]; extracellular exosome [GO:0070062]; extracellular region [GO:0005576]; extracellular space [GO:0005615]; ficolin-1-rich granule lumen [GO:1904813]; intracellular anatomical structure [GO:0005622]; lysosome [GO:0005764]; melanos…	-	hsa:1508;	1.46361	-0.968615
CYB5R1		G1TCE2	NADH-cytochrome b5 reductase 1	305	cytochrome-b5 reductase activity, acting on NAD(P)H [GO:0004128]; FAD binding [GO:0071949]	bicarbonate transport [GO:0015701]; sterol biosynthetic process [GO:0016126]	endoplasmic reticulum membrane [GO:0005789]; extracellular exosome [GO:0070062]; integral component of membrane [GO:0016021]; membrane [GO:0016020]; mitochondrion [GO:0005739]; plasma membrane [GO:0005886]; platelet alpha granule membrane [GO:0031092]	-	hsa:51706;	1.53456	-1.13638
CYP1B1		G1TB11	Cytochrome P450 1B1	543	aromatase activity [GO:0070330]; estrogen 16-alpha-hydroxylase activity [GO:0101020]; heme binding [GO:0020037]; hydroperoxy icosatetraenoate dehydratase activity [GO:0106256]; iron ion binding [GO:0005506]; monooxygenase activity [GO:0004497]; oxidoreductase activity, acting on paired donors, with incorporation or reduction of molecular oxygen, reduced flavin or flavoprotein as one donor, and in…	angiogenesis [GO:0001525]; arachidonic acid metabolic process [GO:0019369]; blood vessel morphogenesis [GO:0048514]; cell adhesion [GO:0007155]; cellular aromatic compound metabolic process [GO:0006725]; cellular response to hydrogen peroxide [GO:0070301]; cellular response to organic cyclic compound [GO:0071407]; collagen fibril organization [GO:0030199]; endothelial cell-cell adhesion [GO:00716…	endoplasmic reticulum membrane [GO:0005789]; intracellular membrane-bounded organelle [GO:0043231]; mitochondrion [GO:0005739]	-	hsa:1545;	2.4245	0.979563
DDI2;RSC1A1		G1TDE8;G1U603	Protein DDI1 homolog 2	399	aspartic-type endopeptidase activity [GO:0004190]; identical protein binding [GO:0042802]; ubiquitin binding [GO:0043130]	cellular response to hydroxyurea [GO:0072711]; proteasomal protein catabolic process [GO:0010498]; protein processing [GO:0016485]; regulation of DNA stability [GO:0097752]; regulation of protein stability [GO:0031647]	chromosome [GO:0005694]; cytosol [GO:0005829]; nucleoplasm [GO:0005654]	-	hsa:84301;	1.53605	1.4903
DDT	+	G1U2E9	D-dopachrome decarboxylase	118	cytokine receptor binding [GO:0005126]; D-dopachrome decarboxylase activity [GO:0033981]; dopachrome isomerase activity [GO:0004167]; phenylpyruvate tautomerase activity [GO:0050178]	melanin biosynthetic process [GO:0042438]; negative regulation of macrophage chemotaxis [GO:0010760]; positive regulation of ERK1 and ERK2 cascade [GO:0070374]; positive regulation of inflammatory response [GO:0050729]; positive regulation of tumor necrosis factor production [GO:0032760]	cytoplasm [GO:0005737]; extracellular exosome [GO:0070062]; extracellular space [GO:0005615]	-	hsa:1652;	1.39186	-1.50502
DNAJC10		G1SG44	DnaJ homolog subfamily C member 10	793	ATPase activator activity [GO:0001671]; ATPase binding [GO:0051117]; chaperone binding [GO:0051087]; disulfide oxidoreductase activity [GO:0015036]; Hsp70 protein binding [GO:0030544]; misfolded protein binding [GO:0051787]; oxidoreductase activity, acting on a sulfur group of donors, disulfide as acceptor [GO:0016671]; protein-disulfide reductase activity [GO:0015035]	intrinsic apoptotic signaling pathway in response to endoplasmic reticulum stress [GO:0070059]; negative regulation of protein phosphorylation [GO:0001933]; positive regulation of ATPase activity [GO:0032781]; protein folding in endoplasmic reticulum [GO:0034975]; response to endoplasmic reticulum stress [GO:0034976]; ubiquitin-dependent ERAD pathway [GO:0030433]	endoplasmic reticulum [GO:0005783]; endoplasmic reticulum chaperone complex [GO:0034663]; endoplasmic reticulum lumen [GO:0005788]; membrane [GO:0016020]	-	hsa:54431;	1.56881	-0.937214
DYNLT1		G1T4I7	Dynein light chain Tctex-type 1	113	identical protein binding [GO:0042802]; protein C-terminus binding [GO:0008022]	axon development [GO:0061564]; cell division [GO:0051301]; dendrite development [GO:0016358]; establishment of mitotic spindle orientation [GO:0000132]; intracellular transport of viral protein in host cell [GO:0019060]; microtubule-dependent intracellular transport of viral material towards nucleus [GO:0075521]; negative regulation of cell death [GO:0060548]; negative regulation of mitochondrial…	axonal growth cone [GO:0044295]; cytoplasmic dynein complex [GO:0005868]; cytoplasmic microtubule [GO:0005881]; extracellular region [GO:0005576]; ficolin-1-rich granule lumen [GO:1904813]; Golgi apparatus [GO:0005794]; host cell [GO:0043657]; lamellipodium [GO:0030027]; mitochondrion [GO:0005739]; neuronal cell body [GO:0043025]; secretory granule lumen [GO:0034774]; secretory vesicle [GO:009950…	PTM: Phosphorylated by BMPR2; the phosphorylation is abolished by BMPR2 mutations in exon 12 which lead to truncated forms of BMPR2 and which are linked to primary pulmonary hypertension (PPH1) [MIM:178600]. The phosphorylation status is proposed to regulate the association with the cytoplasmic dynein complex and may have role in cytoplasmic dynein cargo release (By similarity). {ECO:0000250}.	hsa:6993;	1.6752	1.41532
EHD4		G1TA48	EH domain-containing protein 4	541	ATP binding [GO:0005524]; cadherin binding [GO:0045296]; calcium ion binding [GO:0005509]; GTP binding [GO:0005525]; nucleic acid binding [GO:0003676]	cellular response to growth factor stimulus [GO:0071363]; cilium assembly [GO:0060271]; endocytic recycling [GO:0032456]; endocytosis [GO:0006897]; endosomal transport [GO:0016197]; pinocytosis [GO:0006907]; positive regulation of peptidyl-tyrosine phosphorylation [GO:0050731]; protein homooligomerization [GO:0051260]; protein localization to plasma membrane [GO:0072659]; regulation of endocytosi…	early endosome [GO:0005769]; early endosome membrane [GO:0031901]; endocytic vesicle [GO:0030139]; endoplasmic reticulum [GO:0005783]; extracellular exosome [GO:0070062]; intracellular membrane-bounded organelle [GO:0043231]; membrane [GO:0016020]; nucleus [GO:0005634]; perinuclear region of cytoplasm [GO:0048471]; plasma membrane [GO:0005886]; recycling endosome membrane [GO:0055038]	-	hsa:30844;	1.58098	2.40215
EIF4E		P29338;A0A5F9D6X0;A0A0A0MQQ6;A0A5F9DDW9;A0A5F9CEY5	Eukaryotic translation initiation factor 4E	217	DNA-binding transcription factor binding [GO:0140297]; enzyme binding [GO:0019899]; eukaryotic initiation factor 4G binding [GO:0031370]; RNA 7-methylguanosine cap binding [GO:0000340]; RNA binding [GO:0003723]; RNA cap binding [GO:0000339]; translation initiation factor activity [GO:0003743]	behavioral fear response [GO:0001662]; cellular response to dexamethasone stimulus [GO:0071549]; G1/S transition of mitotic cell cycle [GO:0000082]; lung development [GO:0030324]; negative regulation of neuron differentiation [GO:0045665]; negative regulation of translation [GO:0017148]; positive regulation of mitotic cell cycle [GO:0045931]; regulation of translation [GO:0006417]; regulation of …	chromatoid body [GO:0033391]; cytoplasm [GO:0005737]; cytoplasmic ribonucleoprotein granule [GO:0036464]; cytoplasmic stress granule [GO:0010494]; cytosol [GO:0005829]; eukaryotic translation initiation factor 4F complex [GO:0016281]; extracellular exosome [GO:0070062]; glutamatergic synapse [GO:0098978]; mRNA cap binding complex [GO:0005845]; nucleus [GO:0005634]; P-body [GO:0000932]; perinuclea…	PTM: Phosphorylation increases the ability of the protein to bind to mRNA caps and to form the eIF4F complex. {ECO:0000269|PubMed:11154262, ECO:0000269|PubMed:3112145, ECO:0000269|PubMed:7590282, ECO:0000269|PubMed:7665584, ECO:0000269|PubMed:7782323, ECO:0000269|PubMed:8505316, ECO:0000269|PubMed:9878069}.	hsa:1977;	1.35045	1.72827
EIF6		G1SZL8	Eukaryotic translation initiation factor 6	245	ribosomal large subunit binding [GO:0043023]; ribosome binding [GO:0043022]; translation initiation factor activity [GO:0003743]	assembly of large subunit precursor of preribosome [GO:1902626]; gene silencing by miRNA [GO:0035195]; maturation of 5.8S rRNA [GO:0000460]; maturation of LSU-rRNA [GO:0000470]; mature ribosome assembly [GO:0042256]; miRNA mediated inhibition of translation [GO:0035278]; positive regulation of translation [GO:0045727]; regulation of fatty acid biosynthetic process [GO:0042304]; regulation of glyc…	cytoplasm [GO:0005737]; cytosol [GO:0005829]; extracellular exosome [GO:0070062]; lamin filament [GO:0005638]; nucleolus [GO:0005730]; nucleoplasm [GO:0005654]; nucleus [GO:0005634]; preribosome, large subunit precursor [GO:0030687]	PTM: Phosphorylation at Ser-174 and Ser-175 by CSNK1D/CK1 promotes nuclear export. {ECO:0000269|PubMed:12917340, ECO:0000269|PubMed:14654845, ECO:0000269|PubMed:21084295}.; PTM: Ufmylated by UFL1. {ECO:0000250|UniProtKB:O55135}.	hsa:3692;	3.44915	1.81242
ELOB; TCEB2		G1SYL8	Elongin-B	118	ubiquitin protein ligase binding [GO:0031625]	positive regulation of proteasomal ubiquitin-dependent protein catabolic process [GO:0032436]; protein-containing complex assembly [GO:0065003]; protein ubiquitination [GO:0016567]; transcription elongation from RNA polymerase II promoter [GO:0006368]	Cul2-RING ubiquitin ligase complex [GO:0031462]; Cul5-RING ubiquitin ligase complex [GO:0031466]; cytosol [GO:0005829]; elongin complex [GO:0070449]; nucleoplasm [GO:0005654]; VCB complex [GO:0030891]	-	hsa:6923;	2.10663	0.928486		1.42796
ERLIN2		G1T5C5	Erlin-2	339	cholesterol binding [GO:0015485]; ubiquitin protein ligase binding [GO:0031625]	cholesterol metabolic process [GO:0008203]; negative regulation of cholesterol biosynthetic process [GO:0045541]; negative regulation of fatty acid biosynthetic process [GO:0045717]; SREBP signaling pathway [GO:0032933]; ubiquitin-dependent ERAD pathway [GO:0030433]	cytosol [GO:0005829]; endoplasmic reticulum [GO:0005783]; endoplasmic reticulum membrane [GO:0005789]; integral component of membrane [GO:0016021]; membrane raft [GO:0045121]; plasma membrane [GO:0005886]; protein-containing complex [GO:0032991]	-	hsa:11160;	2.1773	1.31699		1.25881
EWSR1	+	A0A5F9DBZ6;A0A5F9DJD5;G1SLT2;A0A5F9C597;A0A5F9DME8;A0A5F9D5Y7;A0A5F9D9T6;G1U8D5;A0A5F9CJ21;G1TSI6	RNA-binding protein EWS	656	calmodulin binding [GO:0005516]; identical protein binding [GO:0042802]; metal ion binding [GO:0046872]; RNA binding [GO:0003723]; transcription coregulator activity [GO:0003712]	-	cytoplasm [GO:0005737]; nucleolus [GO:0005730]; nucleoplasm [GO:0005654]; nucleus [GO:0005634]; plasma membrane [GO:0005886]	PTM: Phosphorylated; calmodulin-binding inhibits phosphorylation of Ser-266. {ECO:0000269|PubMed:9341188}.; PTM: Highly methylated on arginine residues. Methylation is mediated by PRMT1 and, at lower level by PRMT8. {ECO:0000269|PubMed:11278906, ECO:0000269|PubMed:18320585, ECO:0000269|Ref.12}.	hsa:2130;	1.34818	1.18205
FARP1		U3KNB8;A0A5F9DSI6;A0A5F9CUA8;G1SJ66	FERM, ARHGEF and pleckstrin domain-containing protein 1	1045	cytoskeletal protein binding [GO:0008092]; guanyl-nucleotide exchange factor activity [GO:0005085]; small GTPase binding [GO:0031267]	dendrite morphogenesis [GO:0048813]; postsynaptic actin cytoskeleton organization [GO:0098974]; regulation of presynapse assembly [GO:1905606]; retrograde trans-synaptic signaling by trans-synaptic protein complex [GO:0098942]; synapse assembly [GO:0007416]	cytoskeleton [GO:0005856]; cytosol [GO:0005829]; dendrite [GO:0030425]; dendritic spine [GO:0043197]; extrinsic component of cytoplasmic side of plasma membrane [GO:0031234]; extrinsic component of postsynaptic membrane [GO:0098890]; filopodium [GO:0030175]; glutamatergic synapse [GO:0098978]	-	hsa:10160;	2.68026	-1.32527
FDPS		A0A5F9DPF2;A0A5F9CTH8	Farnesyl pyrophosphate synthase	419	dimethylallyltranstransferase activity [GO:0004161]; geranyltranstransferase activity [GO:0004337]; metal ion binding [GO:0046872]; RNA binding [GO:0003723]	cholesterol biosynthetic process [GO:0006695]; farnesyl diphosphate biosynthetic process [GO:0045337]; geranyl diphosphate biosynthetic process [GO:0033384]	cytoplasm [GO:0005737]; cytosol [GO:0005829]; nucleoplasm [GO:0005654]	-	hsa:2224;	1.46483	-1.20836
FKBP10		G1SDP2	Peptidyl-prolyl cis-trans isomerase FKBP10	582	calcium ion binding [GO:0005509]; FK506 binding [GO:0005528]; peptidyl-prolyl cis-trans isomerase activity [GO:0003755]	aorta morphogenesis [GO:0035909]; collagen fibril organization [GO:0030199]; extracellular matrix assembly [GO:0085029]; in utero embryonic development [GO:0001701]; peptidyl-lysine hydroxylation [GO:0017185]; peptidyl-proline modification [GO:0018208]; wound healing [GO:0042060]	endoplasmic reticulum [GO:0005783]; endoplasmic reticulum lumen [GO:0005788]; membrane [GO:0016020]; mitochondrial intermembrane space [GO:0005758]	PTM: Glycosylated and phosphorylated. {ECO:0000250}.	hsa:60681;	3.06337	0.809103
FKBP1A		P62943	Peptidyl-prolyl cis-trans isomerase FKBP1A	108	activin binding [GO:0048185]; FK506 binding [GO:0005528]; macrolide binding [GO:0005527]; peptidyl-prolyl cis-trans isomerase activity [GO:0003755]; SMAD binding [GO:0046332]; transforming growth factor beta receptor binding [GO:0005160]; transmembrane transporter binding [GO:0044325]; type I transforming growth factor beta receptor binding [GO:0034713]	'de novo' protein folding [GO:0006458]; amyloid fibril formation [GO:1990000]; calcium ion transmembrane transport [GO:0070588]; chaperone-mediated protein folding [GO:0061077]; heart morphogenesis [GO:0003007]; heart trabecula formation [GO:0060347]; negative regulation of phosphoprotein phosphatase activity [GO:0032515]; negative regulation of transforming growth factor beta receptor signaling …	cytoplasm [GO:0005737]; cytoplasmic side of membrane [GO:0098562]; cytosol [GO:0005829]; extrinsic component of organelle membrane [GO:0031312]; membrane [GO:0016020]; ryanodine receptor complex [GO:1990425]; sarcoplasmic reticulum [GO:0016529]; terminal cisterna [GO:0014802]; Z disc [GO:0030018]	-	hsa:2280;	1.88193	2.56187
FKBP3		O46638;G1TLF0;A0A5S8H9B0	Peptidyl-prolyl cis-trans isomerase FKBP3	224	FK506 binding [GO:0005528]; peptidyl-prolyl cis-trans isomerase activity [GO:0003755]; RNA binding [GO:0003723]; signaling receptor activity [GO:0038023]	-	nucleus [GO:0005634]	-	hsa:2287;	2.18261	1.30488		1.1826
FLNC		A0A5F9DDZ7;A0A5F9DNN5;G1T2A9;A0A5F9CK77	Filamin-C	2725	actin filament binding [GO:0051015]; ankyrin binding [GO:0030506]; cytoskeletal protein binding [GO:0008092]; identical protein binding [GO:0042802]	actin cytoskeleton organization [GO:0030036]; muscle cell development [GO:0055001]	costamere [GO:0043034]; cytoplasm [GO:0005737]; cytoskeleton [GO:0005856]; cytosol [GO:0005829]; focal adhesion [GO:0005925]; plasma membrane [GO:0005886]; sarcolemma [GO:0042383]; sarcoplasm [GO:0016528]; Z disc [GO:0030018]	PTM: Ubiquitinated by FBXL22, leading to proteasomal degradation. {ECO:0000269|PubMed:22972877}.	hsa:2318;	1.68043	-0.961344
FLOT1		G1TDF6;A0A5F9CP68	Flotillin-1	427	ionotropic glutamate receptor binding [GO:0035255]; protease binding [GO:0002020]	axonogenesis [GO:0007409]; cellular response to exogenous dsRNA [GO:0071360]; dsRNA transport [GO:0033227]; extracellular matrix disassembly [GO:0022617]; membrane raft assembly [GO:0001765]; plasma membrane raft assembly [GO:0044854]; positive regulation of cell adhesion molecule production [GO:0060355]; positive regulation of cell-cell adhesion mediated by cadherin [GO:2000049]; positive regula…	adherens junction [GO:0005912]; basolateral plasma membrane [GO:0016323]; caveola [GO:0005901]; cell-cell contact zone [GO:0044291]; cell-cell junction [GO:0005911]; centriolar satellite [GO:0034451]; cytoplasmic vesicle [GO:0031410]; dopaminergic synapse [GO:0098691]; early endosome [GO:0005769]; endosome [GO:0005768]; external side of plasma membrane [GO:0009897]; extracellular exosome [GO:0070…	-	hsa:10211;	2.79909	1.45816
FLOT2		A0A5F9DKU2;G1SP89;G1TFZ5;A0A5F9C777	Flotillin-2	428	ionotropic glutamate receptor binding [GO:0035255]; protease binding [GO:0002020]	anterograde dendritic transport [GO:0098937]; cell adhesion [GO:0007155]; epidermis development [GO:0008544]; membrane raft assembly [GO:0001765]; negative regulation of amyloid precursor protein catabolic process [GO:1902992]; negative regulation of gene expression [GO:0010629]; positive regulation of establishment of T cell polarity [GO:1903905]; positive regulation of NF-kappaB transcription f…	acrosomal membrane [GO:0002080]; adherens junction [GO:0005912]; anchored component of presynaptic active zone membrane [GO:0099029]; basolateral plasma membrane [GO:0016323]; caveola [GO:0005901]; cell-cell contact zone [GO:0044291]; cytoplasmic vesicle [GO:0031410]; dendrite cytoplasm [GO:0032839]; endocytic vesicle [GO:0030139]; endosome [GO:0005768]; extracellular exosome [GO:0070062]; flotil…	PTM: ZDHHC5-catalyzed palmitoylation predominantly occurs at Cys-4. ZDHHC5-catalyzed palmitoylation may be required for the formation of higher-order complexes and for neurite outgrowth in cultured neural stem cells. {ECO:0000269|PubMed:22081607}.	hsa:2319;	2.50716	1.85425
G3BP1	+	G1U118;G1TEW3	Ras GTPase-activating protein-binding protein 1	466	ATP binding [GO:0005524]; ATP hydrolysis activity [GO:0140603]; DNA/RNA helicase activity [GO:0033677]; DNA binding [GO:0003677]; DNA helicase activity [GO:0003678]; endonuclease activity [GO:0004519]; mRNA binding [GO:0003729]; RNA binding [GO:0003723]; RNA helicase activity [GO:0003724]	defense response to virus [GO:0051607]; innate immune response [GO:0045087]; negative regulation of canonical Wnt signaling pathway [GO:0090090]; positive regulation of stress granule assembly [GO:0062029]; positive regulation of type I interferon production [GO:0032481]; Ras protein signal transduction [GO:0007265]; stress granule assembly [GO:0034063]	cytoplasm [GO:0005737]; cytoplasmic stress granule [GO:0010494]; cytosol [GO:0005829]; focal adhesion [GO:0005925]; nucleus [GO:0005634]; perikaryon [GO:0043204]; ribonucleoprotein complex [GO:1990904]	PTM: (Microbial infection) Cleaved by human enterovirus 71; this cleavage induces the disassembly of cytoplasmic stress granules (PubMed:30006004). Cleaved by Foot-and-mouth disease virus; this cleavage suppresses the formation of cytoplasmic stress granules (PubMed:30404792). {ECO:0000269|PubMed:30006004, ECO:0000269|PubMed:30404792}.; PTM: Phosphorylated exclusively on serine residues. Hyperpho…	hsa:10146;	2.25391	0.895891
GALE		A0A5F9D166;G1T5W7;A0A5F9DPH9;A0A5F9CN57;A0A5F9CJU2	UDP-glucose 4-epimerase	348	identical protein binding [GO:0042802]; protein homodimerization activity [GO:0042803]; UDP-glucose 4-epimerase activity [GO:0003978]; UDP-N-acetylglucosamine 4-epimerase activity [GO:0003974]	galactose catabolic process [GO:0019388]; galactose catabolic process via UDP-galactose [GO:0033499]	cytosol [GO:0005829]	-	hsa:2582;	1.33152	-1.04361
GLMP		G1U540;A0A5F9D1D3	Glycosylated lysosomal membrane protein	406	?	positive regulation of transcription by RNA polymerase II [GO:0045944]; protein localization to lysosome [GO:0061462]; protein stabilization [GO:0050821]	cytosol [GO:0005829]; integral component of membrane [GO:0016021]; lysosomal membrane [GO:0005765]; lysosome [GO:0005764]; nucleus [GO:0005634]	PTM: Highly N-glycosylated. N-glycosylation is essential for GLMP stability and for MFSD1 lysosomal localization. {ECO:0000250|UniProtKB:Q9JHJ3}.	hsa:112770;	4.0343	-1.82895
GMPS		A0A5F9CX20;A0A5F9DJJ9;G1SFI7	GMP synthase	693	ATP binding [GO:0005524]; GMP synthase (glutamine-hydrolyzing) activity [GO:0003922]; GMP synthase activity [GO:0003921]; pyrophosphatase activity [GO:0016462]	glutamine metabolic process [GO:0006541]; GMP biosynthetic process [GO:0006177]; purine nucleobase biosynthetic process [GO:0009113]; purine ribonucleoside monophosphate biosynthetic process [GO:0009168]	cytosol [GO:0005829]	-	hsa:8833;	1.6798	-0.825484
GNAI1;GNAO1;GNAT3		G1SEJ8	Guanine nucleotide-binding protein G(i) subunit alpha-1	354	GDP binding [GO:0019003]; G-protein beta/gamma-subunit complex binding [GO:0031683]; G protein-coupled receptor binding [GO:0001664]; G protein-coupled serotonin receptor binding [GO:0031821]; GTPase activating protein binding [GO:0032794]; GTPase activity [GO:0003924]; GTP binding [GO:0005525]; magnesium ion binding [GO:0000287]	adenylate cyclase-inhibiting G protein-coupled receptor signaling pathway [GO:0007193]; adenylate cyclase-modulating G protein-coupled receptor signaling pathway [GO:0007188]; cell cycle [GO:0007049]; cell division [GO:0051301]; cellular response to forskolin [GO:1904322]; G protein-coupled receptor signaling pathway [GO:0007186]; negative regulation of synaptic transmission [GO:0050805]; positiv…	cell cortex region [GO:0099738]; centrosome [GO:0005813]; cytoplasm [GO:0005737]; extracellular exosome [GO:0070062]; heterotrimeric G-protein complex [GO:0005834]; lysosomal membrane [GO:0005765]; membrane raft [GO:0045121]; midbody [GO:0030496]; nucleus [GO:0005634]; plasma membrane [GO:0005886]	PTM: Myristoylation at Gly-2 is required for membrane anchoring before palmitoylation. {ECO:0000250|UniProtKB:P10824}.; PTM: Palmitoylation at Cys-3 varies with membrane lipid composition. {ECO:0000250|UniProtKB:P10824}.; PTM: (Microbial infection) Deamidated at Gln-204 by Photorhabdus asymbiotica toxin PAU_02230, blocking GTP hydrolysis of heterotrimeric GNAQ or GNA11 and G-alphai (GNAI1, GNAI2 …	hsa:2770;	1.58496	-1.23785
GPNMB		A0A5F9DSL3;G1TXW6;A0A5F9D028	Transmembrane glycoprotein NMB	572	chemoattractant activity [GO:0042056]; heparin binding [GO:0008201]; integrin binding [GO:0005178]; receptor ligand activity [GO:0048018]; syndecan binding [GO:0045545]	bone mineralization [GO:0030282]; cell adhesion [GO:0007155]; cell-cell signaling [GO:0007267]; negative regulation of cell population proliferation [GO:0008285]; negative regulation of cytokine production [GO:0001818]; negative regulation of G1/S transition of mitotic cell cycle [GO:2000134]; negative regulation of neuron death [GO:1901215]; negative regulation of T cell activation [GO:0050868];…	early endosome membrane [GO:0031901]; integral component of membrane [GO:0016021]; integral component of plasma membrane [GO:0005887]; melanosome membrane [GO:0033162]; plasma membrane [GO:0005886]	-	hsa:10457;	1.56387	-2.68231
GRB2		A0A5F9D9C3;G1SR27;A0A5F9D0B9	Growth factor receptor-bound protein 2	217	ephrin receptor binding [GO:0046875]; epidermal growth factor receptor binding [GO:0005154]; identical protein binding [GO:0042802]; insulin receptor substrate binding [GO:0043560]; neurotrophin TRKA receptor binding [GO:0005168]; phosphotyrosine residue binding [GO:0001784]; protein-containing complex binding [GO:0044877]; protein kinase binding [GO:0019901]; protein-macromolecule adaptor activi…	actin cytoskeleton reorganization [GO:0031532]; aging [GO:0007568]; anatomical structure formation involved in morphogenesis [GO:0048646]; branching involved in labyrinthine layer morphogenesis [GO:0060670]; cell differentiation [GO:0030154]; cellular response to ionizing radiation [GO:0071479]; epidermal growth factor receptor signaling pathway [GO:0007173]; insulin receptor signaling pathway [G…	cell-cell junction [GO:0005911]; COP9 signalosome [GO:0008180]; cytoplasm [GO:0005737]; cytosol [GO:0005829]; endosome [GO:0005768]; extracellular exosome [GO:0070062]; Golgi apparatus [GO:0005794]; Grb2-EGFR complex [GO:0070436]; nucleolus [GO:0005730]; nucleoplasm [GO:0005654]; nucleus [GO:0005634]; plasma membrane [GO:0005886]; vesicle membrane [GO:0012506]	-	hsa:2885;	2.00736	1.2634
GRN		G1T5N7;A0A5F9C1V2;U3KM88;A0A5F9DB31	Progranulin	593	chaperone binding [GO:0051087]; cytokine activity [GO:0005125]; growth factor activity [GO:0008083]; RNA binding [GO:0003723]	astrocyte activation involved in immune response [GO:0002265]; lysosomal lumen acidification [GO:0007042]; lysosomal transport [GO:0007041]; lysosome organization [GO:0007040]; microglial cell activation involved in immune response [GO:0002282]; negative regulation of microglial cell activation [GO:1903979]; negative regulation of neuron apoptotic process [GO:0043524]; negative regulation of neut…	azurophil granule lumen [GO:0035578]; endoplasmic reticulum [GO:0005783]; endosome [GO:0005768]; extracellular exosome [GO:0070062]; extracellular region [GO:0005576]; extracellular space [GO:0005615]; Golgi apparatus [GO:0005794]; late endosome [GO:0005770]; lysosomal membrane [GO:0005765]; lysosome [GO:0005764]; membrane [GO:0016020]; plasma membrane [GO:0005886]; trans-Golgi network [GO:000580…	PTM: Cleaved by ELANE; proteolysis is blocked by SLPI and is concentration- and time-dependent and induces CXCL8/IL-8 production; granulin-3 and granulin-4 are resistant to ELANE (PubMed:12526812, PubMed:28743268). Cleaved by CTSL in lysosome thus regulating the maturation and turnover of progranulin within the lysosome (PubMed:28743268). {ECO:0000269|PubMed:12526812, ECO:0000269|PubMed:28743268}.	hsa:2896;	1.90433	-1.72212
GSTO1		G1SVP7;A0A5F9DQL3;A0A5F9CRL5	Glutathione S-transferase omega-1	241	glutathione dehydrogenase (ascorbate) activity [GO:0045174]; glutathione transferase activity [GO:0004364]; methylarsonate reductase activity [GO:0050610]; oxidoreductase activity [GO:0016491]	cellular response to arsenic-containing substance [GO:0071243]; glutathione metabolic process [GO:0006749]; L-ascorbic acid metabolic process [GO:0019852]; negative regulation of ryanodine-sensitive calcium-release channel activity [GO:0060315]; positive regulation of ryanodine-sensitive calcium-release channel activity [GO:0060316]; positive regulation of skeletal muscle contraction by regulatio…	cytoplasm [GO:0005737]; cytosol [GO:0005829]; extracellular exosome [GO:0070062]; nucleoplasm [GO:0005654]	-	hsa:9446;	1.63775	0.956802
GTF2I		A0A5F9CI29;A0A5F9DKE0;G1SGR9	General transcription factor II-I	998	DNA binding [GO:0003677]; DNA-binding transcription activator activity, RNA polymerase II-specific [GO:0001228]; DNA-binding transcription factor activity [GO:0003700]; DNA-binding transcription factor activity, RNA polymerase II-specific [GO:0000981]; RNA polymerase II-specific DNA-binding transcription factor binding [GO:0061629]	negative regulation of angiogenesis [GO:0016525]; negative regulation of cytosolic calcium ion concentration [GO:0051481]; positive regulation of DNA repair by transcription from RNA polymerase II promoter [GO:0100026]	cytoplasm [GO:0005737]; membrane [GO:0016020]; nucleoplasm [GO:0005654]; nucleus [GO:0005634]	PTM: Transiently phosphorylated on tyrosine residues by BTK in response to B-cell receptor stimulation. Phosphorylation on Tyr-248 and Tyr-398, and perhaps, on Tyr-503 contributes to BTK-mediated transcriptional activation. {ECO:0000269|PubMed:10373551, ECO:0000269|PubMed:11373296, ECO:0000269|PubMed:12082086, ECO:0000269|PubMed:16738337}.; PTM: Sumoylated. {ECO:0000269|PubMed:15561718}.	hsa:2969;	3.10455	0.864248
HDGF;HDGFL1		G1SZR8;A0A5F9CXA1	Hepatoma-derived growth factor	240	actin binding [GO:0003779]; double-stranded DNA binding [GO:0003690]; growth factor activity [GO:0008083]; heparin binding [GO:0008201]; nucleotide binding [GO:0000166]; RNA binding [GO:0003723]; transcription coregulator activity [GO:0003712]; transcription corepressor activity [GO:0003714]; transcription corepressor binding [GO:0001222]; tubulin binding [GO:0015631]	cellular response to interleukin-7 [GO:0098761]; negative regulation of transcription by RNA polymerase II [GO:0000122]; positive regulation of cell division [GO:0051781]; regulation of transcription by RNA polymerase II [GO:0006357]; signal transduction [GO:0007165]	collagen-containing extracellular matrix [GO:0062023]; cytoplasm [GO:0005737]; extracellular region [GO:0005576]; extracellular space [GO:0005615]; nucleoplasm [GO:0005654]; nucleus [GO:0005634]; transcription repressor complex [GO:0017053]	PTM: Sumoylated with SUMO1. Sumoylation prevents binding to chromatin. {ECO:0000269|PubMed:18331345}.; PTM: Phosphorylation at Ser-165 is likely to be required for secretion. {ECO:0000250|UniProtKB:P51859}.	hsa:3068;	1.38982	1.3154
HEXA		G1SWR0	Beta-hexosaminidase subunit alpha	529	acetylglucosaminyltransferase activity [GO:0008375]; beta-N-acetylhexosaminidase activity [GO:0004563]; N-acetyl-beta-D-galactosaminidase activity [GO:0102148]; protein heterodimerization activity [GO:0046982]	carbohydrate metabolic process [GO:0005975]; ganglioside catabolic process [GO:0006689]; glycosaminoglycan biosynthetic process [GO:0006024]	azurophil granule [GO:0042582]; cytosol [GO:0005829]; extracellular exosome [GO:0070062]; intracellular membrane-bounded organelle [GO:0043231]; lysosomal lumen [GO:0043202]; membrane [GO:0016020]	PTM: N-linked glycan at Asn-115 consists of Man(3)-GlcNAc(2) (PubMed:1533633, PubMed:16698036, PubMed:19159218) (Probable). N-linked glycan at Asn-157 consists of either GlcNAc or GlcNAc(2)-Man(7-9). N-linked glycan at Asn-295 consists of either GlcNAc, GlcNAc-Fuc, or GlcNAc(2)-Man(4) (Probable). {ECO:0000269|PubMed:1533633, ECO:0000269|PubMed:16698036, ECO:0000269|PubMed:19159218, ECO:0000305|Pu…	hsa:3073;	1.50243	-1.32173
HNRNPC	"+ unreviewed"	G1T4K6;A0A5F9CWP2	Heterogeneous nuclear ribonucleoproteins C1/C2	306	identical protein binding [GO:0042802]; mRNA 3'-UTR binding [GO:0003730]; N6-methyladenosine-containing RNA binding [GO:1990247]; nucleosomal DNA binding [GO:0031492]; poly(U) RNA binding [GO:0008266]; RNA binding [GO:0003723]; telomerase RNA binding [GO:0070034]	3'-UTR-mediated mRNA stabilization [GO:0070935]; ATP-dependent chromatin remodeling [GO:0043044]; mRNA splicing, via spliceosome [GO:0000398]; negative regulation of telomere maintenance via telomerase [GO:0032211]; osteoblast differentiation [GO:0001649]; RNA splicing [GO:0008380]	actin cytoskeleton [GO:0015629]; catalytic step 2 spliceosome [GO:0071013]; chromatin [GO:0000785]; cytosol [GO:0005829]; extracellular exosome [GO:0070062]; extracellular region [GO:0005576]; membrane [GO:0016020]; nucleoplasm [GO:0005654]; nucleus [GO:0005634]; protein-containing complex [GO:0032991]; spliceosomal complex [GO:0005681]; telomerase holoenzyme complex [GO:0005697]	PTM: Phosphorylated on Ser-260 and Ser-299 in resting cells. Phosphorylated on Ser-253 and on 1 serine residue in the poly-Ser stretch at position 238 in response to hydrogen peroxide. {ECO:0000269|PubMed:12564933}.; PTM: Sumoylated. Sumoylation reduces affinity for mRNA. {ECO:0000269|PubMed:15082759}.	hsa:3183;	1.38559	-1.32183
HNRNPUL2	+	G1SXA5	Heterogeneous nuclear ribonucleoprotein U-like protein 2	747	RNA binding [GO:0003723]	-	membrane [GO:0016020]; nucleoplasm [GO:0005654]; nucleus [GO:0005634]	-	hsa:221092;	2.33972	-0.965746
HO1		G1SZP6	Heme oxygenase 1	121	heme oxygenase (decyclizing) activity [GO:0004392]	heme oxidation [GO:0006788]	-	-	-	1.51684	-0.832654
HSD17B12		G1TGT5;A0A5F9D4R3;A0A5F9C8U9	Very-long-chain 3-oxoacyl-CoA reductase	312	17-beta-hydroxysteroid dehydrogenase (NAD+) activity [GO:0044594]; 17-beta-hydroxysteroid dehydrogenase (NADP+) activity [GO:0072582]; 3-oxo-arachidoyl-CoA reductase activity [GO:0102339]; 3-oxo-behenoyl-CoA reductase activity [GO:0102340]; 3-oxo-cerotoyl-CoA reductase activity [GO:0102342]; 3-oxo-lignoceroyl-CoA reductase activity [GO:0102341]; collagen binding [GO:0005518]; fibronectin binding …	estrogen biosynthetic process [GO:0006703]; extracellular matrix organization [GO:0030198]; fatty acid biosynthetic process [GO:0006633]; long-chain fatty-acyl-CoA biosynthetic process [GO:0035338]; positive regulation of cell-substrate adhesion [GO:0010811]	endoplasmic reticulum membrane [GO:0005789]; extracellular matrix [GO:0031012]; fatty acid elongase complex [GO:0009923]; integral component of membrane [GO:0016021]	-	hsa:51144;	1.40588	-0.953276
HSD17B14		G1U0T4	17-beta-hydroxysteroid dehydrogenase 14	270	17-beta-hydroxysteroid dehydrogenase (NAD+) activity [GO:0044594]; estradiol 17-beta-dehydrogenase activity [GO:0004303]; identical protein binding [GO:0042802]; testosterone 17-beta-dehydrogenase (NADP+) activity [GO:0047045]	steroid catabolic process [GO:0006706]	cytosol [GO:0005829]	-	hsa:51171;	1.30231	-1.33501
HSPB1		G1T3V2	Heat shock protein beta-1	205	identical protein binding [GO:0042802]; protein folding chaperone [GO:0044183]; protein homodimerization activity [GO:0042803]; protein kinase binding [GO:0019901]; protein kinase C binding [GO:0005080]; protein kinase C inhibitor activity [GO:0008426]; RNA binding [GO:0003723]; RNA polymerase II-specific DNA-binding transcription factor binding [GO:0061629]; ubiquitin binding [GO:0043130]	anterograde axonal protein transport [GO:0099641]; cellular response to vascular endothelial growth factor stimulus [GO:0035924]; chaperone-mediated protein folding [GO:0061077]; intracellular signal transduction [GO:0035556]; negative regulation of apoptotic process [GO:0043066]; negative regulation of oxidative stress-induced intrinsic apoptotic signaling pathway [GO:1902176]; negative regulati…	axon cytoplasm [GO:1904115]; cytoplasm [GO:0005737]; cytoskeleton [GO:0005856]; cytosol [GO:0005829]; extracellular exosome [GO:0070062]; extracellular space [GO:0005615]; focal adhesion [GO:0005925]; nucleus [GO:0005634]; plasma membrane [GO:0005886]; proteasome complex [GO:0000502]; spindle [GO:0005819]; Z disc [GO:0030018]	PTM: Phosphorylated upon exposure to protein kinase C activators and heat shock (PubMed:8325890). Phosphorylation by MAPKAPK2 and MAPKAPK3 in response to stress dissociates HSPB1 from large small heat-shock protein (sHsps) oligomers and impairs its chaperone activity and ability to protect against oxidative stress effectively. Phosphorylation by MAPKAPK5 in response to PKA stimulation induces F-a…	hsa:3315;	1.53628	0.927633
HSPE1		G1TSX5;G1SZ44;A0A5F9C1X1;G1U675	10 kDa heat shock protein, mitochondrial	102	ATP binding [GO:0005524]; chaperone binding [GO:0051087]; metal ion binding [GO:0046872]; RNA binding [GO:0003723]; unfolded protein binding [GO:0051082]	activation of cysteine-type endopeptidase activity involved in apoptotic process [GO:0006919]; chaperone cofactor-dependent protein refolding [GO:0051085]; osteoblast differentiation [GO:0001649]; protein folding [GO:0006457]; response to unfolded protein [GO:0006986]	extracellular exosome [GO:0070062]; membrane [GO:0016020]; mitochondrial matrix [GO:0005759]; mitochondrion [GO:0005739]	-	hsa:3336;	2.14608	1.92287
ICE2		A0A5F9DEV8;A0A5F9CZV8	Little elongation complex subunit 2	982	?	positive regulation of transcription by RNA polymerase III [GO:0045945]; snRNA transcription by RNA polymerase II [GO:0042795]; snRNA transcription by RNA polymerase III [GO:0042796]	Cajal body [GO:0015030]; cytosol [GO:0005829]; histone locus body [GO:0035363]; nuclear body [GO:0016604]; nucleoplasm [GO:0005654]; transcriptionally active chromatin [GO:0035327]; transcription elongation factor complex [GO:0008023]	-	hsa:79664;	2.43641	0.88746
IDE		A0A5F9C9H6;G1SIE8;A0A5F9C6E5	Insulin-degrading enzyme	1019	amyloid-beta binding [GO:0001540]; ATP binding [GO:0005524]; beta-endorphin binding [GO:0031626]; endopeptidase activity [GO:0004175]; identical protein binding [GO:0042802]; insulin binding [GO:0043559]; metalloendopeptidase activity [GO:0004222]; peptide binding [GO:0042277]; protein-containing complex binding [GO:0044877]; protein homodimerization activity [GO:0042803]; ubiquitin-dependent pro…	amyloid-beta clearance [GO:0097242]; amyloid-beta clearance by cellular catabolic process [GO:0150094]; amyloid-beta metabolic process [GO:0050435]; antigen processing and presentation of endogenous peptide antigen via MHC class I [GO:0019885]; bradykinin catabolic process [GO:0010815]; cellular protein catabolic process [GO:0044257]; determination of adult lifespan [GO:0008340]; hormone cataboli…	basolateral plasma membrane [GO:0016323]; cell surface [GO:0009986]; cytoplasm [GO:0005737]; cytosol [GO:0005829]; cytosolic proteasome complex [GO:0031597]; external side of plasma membrane [GO:0009897]; extracellular exosome [GO:0070062]; extracellular space [GO:0005615]; mitochondrion [GO:0005739]; nucleus [GO:0005634]; peroxisomal matrix [GO:0005782]; peroxisome [GO:0005777]	PTM: The N-terminus is blocked.	hsa:3416;	4.1154	-0.817873
IFIT1B	+	A0A5F9C6P3;G1SLA0;A0A5F9C3Y0	Interferon-induced protein with tetratricopeptide repeats 1B	474	RNA binding [GO:0003723]	cellular response to exogenous dsRNA [GO:0071360]; cellular response to type I interferon [GO:0071357]; defense response to virus [GO:0051607]; regulation of defense response to virus [GO:0050688]	cytosol [GO:0005829]	-	hsa:439996;	1.73102	1.36989
IGF2R		A0A5F9D742;A0A5F9CIB3;G1U018;A0A5F9D0L1;A0A5F9D104;A0A5F9C0Z7;A0A5F9CYC9;A0A5F9D650;A0A5F9C0Z2	Cation-independent mannose-6-phosphate receptor	2491	enzyme binding [GO:0019899]; G-protein alpha-subunit binding [GO:0001965]; identical protein binding [GO:0042802]; insulin-like growth factor-activated receptor activity [GO:0005010]; insulin-like growth factor binding [GO:0005520]; insulin-like growth factor II binding [GO:0031995]; mannose binding [GO:0005537]; phosphoprotein binding [GO:0051219]; retinoic acid binding [GO:0001972]; retromer co…	animal organ regeneration [GO:0031100]; G protein-coupled receptor signaling pathway [GO:0007186]; liver development [GO:0001889]; lysosomal transport [GO:0007041]; positive regulation by host of viral process [GO:0044794]; positive regulation of apoptotic process [GO:0043065]; post-embryonic development [GO:0009791]; receptor-mediated endocytosis [GO:0006898]; response to retinoic acid [GO:00325…	cell surface [GO:0009986]; clathrin coat [GO:0030118]; clathrin-coated endocytic vesicle membrane [GO:0030669]; early endosome [GO:0005769]; endocytic vesicle [GO:0030139]; endosome [GO:0005768]; endosome membrane [GO:0010008]; extracellular exosome [GO:0070062]; focal adhesion [GO:0005925]; Golgi apparatus [GO:0005794]; integral component of plasma membrane [GO:0005887]; late endosome [GO:000577…	PTM: Palmitoylated (PubMed:18817523). Undergoes cysteine S-palmitoylation which promotes interaction with the retromer cargo-selective complex which mediates its retrograde trafficking to the Golgi apparatus (PubMed:18817523). {ECO:0000269|PubMed:18817523}.	hsa:3482;	4.3081	-1.86387
IL3RA		A0A5F9D323;G1TM58;A0A5F9DUI8	Interleukin-3 receptor subunit alpha (CD antigen CD123)	378	cytokine binding [GO:0019955]; cytokine receptor activity [GO:0004896]; interleukin-3 receptor activity [GO:0004912]	cytokine-mediated signaling pathway [GO:0019221]	external side of plasma membrane [GO:0009897]; integral component of membrane [GO:0016021]; plasma membrane [GO:0005886]; receptor complex [GO:0043235]	-	hsa:3563;	2.62154	-2.45895
IMPA1		G1T7L5	Inositol monophosphatase 1	277	identical protein binding [GO:0042802]; inositol monophosphate 1-phosphatase activity [GO:0008934]; inositol monophosphate 3-phosphatase activity [GO:0052832]; inositol monophosphate 4-phosphatase activity [GO:0052833]; inositol monophosphate phosphatase activity [GO:0052834]; lithium ion binding [GO:0031403]; magnesium ion binding [GO:0000287]; manganese ion binding [GO:0030145]; protein homodim…	inositol biosynthetic process [GO:0006021]; inositol metabolic process [GO:0006020]; inositol phosphate dephosphorylation [GO:0046855]; phosphate-containing compound metabolic process [GO:0006796]; phosphatidylinositol biosynthetic process [GO:0006661]; phosphatidylinositol phosphate biosynthetic process [GO:0046854]; signal transduction [GO:0007165]	cytoplasm [GO:0005737]; cytosol [GO:0005829]	-	hsa:3612;	1.42125	-1.52059
ITGB5		G1T7R4	Integrin beta-5	799	integrin binding [GO:0005178]; signaling receptor activity [GO:0038023]; virus receptor activity [GO:0001618]	cell adhesion mediated by integrin [GO:0033627]; cell-matrix adhesion [GO:0007160]; cell migration [GO:0016477]; endodermal cell differentiation [GO:0035987]; epithelial cell-cell adhesion [GO:0090136]; integrin-mediated signaling pathway [GO:0007229]; stress fiber assembly [GO:0043149]; transforming growth factor beta receptor signaling pathway [GO:0007179]	cell surface [GO:0009986]; extracellular exosome [GO:0070062]; focal adhesion [GO:0005925]; integrin alphav-beta5 complex [GO:0034684]; phagocytic vesicle [GO:0045335]; plasma membrane [GO:0005886]; receptor complex [GO:0043235]	-	hsa:3693;	2.66638	-1.70543
ITM2B		A0A5F9CRF1;G1THW3	Integral membrane protein 2B	266	amyloid-beta binding [GO:0001540]; ATP binding [GO:0005524]	negative regulation of amyloid precursor protein biosynthetic process [GO:0042985]; nervous system development [GO:0007399]	endosome membrane [GO:0010008]; extracellular exosome [GO:0070062]; extracellular region [GO:0005576]; extracellular space [GO:0005615]; Golgi apparatus [GO:0005794]; Golgi-associated vesicle membrane [GO:0030660]; Golgi membrane [GO:0000139]; integral component of organelle membrane [GO:0031301]; intracellular membrane-bounded organelle [GO:0043231]; membrane [GO:0016020]; plasma membrane [GO:00…	PTM: The ectodomain C-terminal part of the imBRI2 is processed by furin producing a secreted Bri23 peptide and a mature BRI2, membrane form (mBRI2). The remaining part of the ectodomain of mBRI2 containing the BRICHOS domain is cleaved by ADAM10 and is secreted (BRI2C, soluble form). The membrane-bound N-terminal fragment (BRI2C, membrane form) is further proteolytically processed by SPPL2A and S…	hsa:9445;	6.5543	2.44958
IVD		G1SW97;A0A5F9C538	Isovaleryl-CoA dehydrogenase, mitochondrial (IVD)	426	butyryl-CoA dehydrogenase activity [GO:0004085]; flavin adenine dinucleotide binding [GO:0050660]; identical protein binding [GO:0042802]; isovaleryl-CoA dehydrogenase activity [GO:0008470]	branched-chain amino acid catabolic process [GO:0009083]; fatty acid beta-oxidation using acyl-CoA dehydrogenase [GO:0033539]; leucine catabolic process [GO:0006552]	mitochondrial matrix [GO:0005759]	-	hsa:3712;	1.54221	-0.969412
KHSRP	+	G1TJG3	Far upstream element-binding protein 2	711	DNA binding [GO:0003677]; mRNA 3'-UTR AU-rich region binding [GO:0035925]; mRNA binding [GO:0003729]; RNA binding [GO:0003723]	3'-UTR-mediated mRNA destabilization [GO:0061158]; cellular response to cytokine stimulus [GO:0071345]; miRNA metabolic process [GO:0010586]; mRNA processing [GO:0006397]; mRNA transport [GO:0051028]; negative regulation of low-density lipoprotein particle clearance [GO:0010989]; negative regulation of nitric oxide biosynthetic process [GO:0045019]; positive regulation of mRNA catabolic process […	cytoplasm [GO:0005737]; cytosol [GO:0005829]; membrane [GO:0016020]; nucleoplasm [GO:0005654]; nucleus [GO:0005634]	PTM: Phosphorylation at Ser-193 leads to the unfolding of the unstable KH domain 1, creating a site for 14-3-3 YWHAZ binding, which promotes nuclear localization and impairs the RNA degradation function. {ECO:0000269|PubMed:19198587}.	hsa:8570;	3.34608	1.63994
KIF3B		G1TW45;G1TVK4	Kinesin-like protein KIF3B	747	ATP binding [GO:0005524]; ATP-dependent microtubule motor activity, plus-end-directed [GO:0008574]; intraciliary transport particle B binding [GO:0120170]; microtubule binding [GO:0008017]; microtubule motor activity [GO:0003777]; small GTPase binding [GO:0031267]	anterograde axonal transport [GO:0008089]; anterograde dendritic transport of neurotransmitter receptor complex [GO:0098971]; cilium assembly [GO:0060271]; determination of left/right symmetry [GO:0007368]; intraciliary transport [GO:0042073]; microtubule-based movement [GO:0007018]; mitotic centrosome separation [GO:0007100]; mitotic spindle assembly [GO:0090307]; mitotic spindle organization [G…	axon cytoplasm [GO:1904115]; centrosome [GO:0005813]; ciliary tip [GO:0097542]; cilium [GO:0005929]; cytosol [GO:0005829]; dendrite [GO:0030425]; dendrite cytoplasm [GO:0032839]; dendritic spine [GO:0043197]; extracellular exosome [GO:0070062]; kinesin complex [GO:0005871]; kinesin II complex [GO:0016939]; membrane [GO:0016020]; microtubule [GO:0005874]; microtubule cytoskeleton [GO:0015630]; mid…	-	hsa:9371;	1.47915	0.811104
LAMP2		A0A5F9DPM1;A0A5F9CTT5;A0A5F9C3N4;G1TMZ6;A0A5F9CG60;A0A5F9CYH5;A0A5F9CTY5;A0A5F9C2M7	Lysosome-associated membrane glycoprotein 2 (CD antigen CD107b)	410	enzyme binding [GO:0019899]	autophagosome maturation [GO:0097352]; cellular response to starvation [GO:0009267]; chaperone-mediated autophagy [GO:0061684]; establishment of protein localization to organelle [GO:0072594]; lysosomal protein catabolic process [GO:1905146]; negative regulation of protein-containing complex assembly [GO:0031333]; protein import [GO:0017038]; protein stabilization [GO:0050821]; protein targeting …	autolysosome [GO:0044754]; azurophil granule membrane [GO:0035577]; chaperone-mediated autophagy translocation complex [GO:0061742]; extracellular exosome [GO:0070062]; extracellular space [GO:0005615]; ficolin-1-rich granule membrane [GO:0101003]; integral component of autophagosome membrane [GO:0097637]; late endosome [GO:0005770]; late endosome membrane [GO:0031902]; lysosomal lumen [GO:004320…	PTM: O- and N-glycosylated; some of the 16 N-linked glycans are polylactosaminoglycans. {ECO:0000269|PubMed:12754519, ECO:0000269|PubMed:16335952, ECO:0000269|PubMed:19159218, ECO:0000269|PubMed:2243102, ECO:0000269|PubMed:2912382, ECO:0000269|PubMed:8323299}.	hsa:3920;	1.91364	-1.02747
LASP1		O77506;U3KNF1;G1TYY5	LIM and SH3 domain protein 1	261	actin filament binding [GO:0051015]; cadherin binding [GO:0045296]; ion transmembrane transporter activity [GO:0015075]; metal ion binding [GO:0046872]	ion transport [GO:0006811]	cortical actin cytoskeleton [GO:0030864]; cytoplasm [GO:0005737]; focal adhesion [GO:0005925]	-	hsa:3927;	1.7118	0.845663		1.11849
LNPEP		A0A5F9DP19;G1SFU4	Leucyl-cystinyl aminopeptidase	1025	aminopeptidase activity [GO:0004177]; metalloaminopeptidase activity [GO:0070006]; metallopeptidase activity [GO:0008237]; peptide binding [GO:0042277]; zinc ion binding [GO:0008270]	antigen processing and presentation of exogenous peptide antigen via MHC class I, TAP-independent [GO:0002480]; cell-cell signaling [GO:0007267]; female pregnancy [GO:0007565]; negative regulation of cold-induced thermogenesis [GO:0120163]; peptide catabolic process [GO:0043171]; protein polyubiquitination [GO:0000209]; proteolysis [GO:0006508]; regulation of blood pressure [GO:0008217]; signal t…	cytoplasm [GO:0005737]; cytosol [GO:0005829]; early endosome lumen [GO:0031905]; extracellular region [GO:0005576]; integral component of plasma membrane [GO:0005887]; lysosomal membrane [GO:0005765]; membrane [GO:0016020]; plasma membrane [GO:0005886]	PTM: The pregnancy serum form is derived from the membrane-bound form by proteolytic processing.; PTM: N-glycosylated. {ECO:0000269|PubMed:19349973}.	hsa:4012;	1.67398	-0.803583
LPP		G1T1X2;A0A5F9CAK1;A0A5F9DA34	Lipoma-preferred partner	612	metal ion binding [GO:0046872]	cell-cell adhesion [GO:0098609]	cytosol [GO:0005829]; focal adhesion [GO:0005925]; nucleus [GO:0005634]; plasma membrane [GO:0005886]; stress fiber [GO:0001725]	-	hsa:4026;	1.49731	1.36476		1.07436
MANF		G1SZ15	Mesencephalic astrocyte-derived neurotrophic factor	182	growth factor activity [GO:0008083]; RNA binding [GO:0003723]; sulfatide binding [GO:0120146]	dopaminergic neuron differentiation [GO:0071542]; neuron projection development [GO:0031175]; regulation of response to endoplasmic reticulum stress [GO:1905897]; response to unfolded protein [GO:0006986]	cytosol [GO:0005829]; endoplasmic reticulum [GO:0005783]; endoplasmic reticulum lumen [GO:0005788]; extracellular region [GO:0005576]; extracellular space [GO:0005615]; nucleus [GO:0005634]; perinuclear region of cytoplasm [GO:0048471]; sarcoplasmic reticulum lumen [GO:0033018]	PTM: May contain sialic acid residues.	hsa:7873;	1.70286	0.91434
MAP1A	+	G1SNP7	Microtubule-associated protein 1A	2803	actin binding [GO:0003779]; cytoskeletal anchor activity [GO:0008093]; microtubule binding [GO:0008017]; structural molecule activity [GO:0005198]; tau protein binding [GO:0048156]; tubulin binding [GO:0015631]	anterograde axonal protein transport [GO:0099641]; associative learning [GO:0008306]; axonogenesis [GO:0007409]; dendrite development [GO:0016358]; memory [GO:0007613]; microtubule cytoskeleton organization [GO:0000226]; negative regulation of proteasomal ubiquitin-dependent protein catabolic process [GO:0032435]; negative regulation of protein localization to microtubule [GO:1902817]; neuron cel…	axon [GO:0030424]; axon cytoplasm [GO:1904115]; axon initial segment [GO:0043194]; cytoplasm [GO:0005737]; cytosol [GO:0005829]; dendrite [GO:0030425]; dendritic branch [GO:0044307]; dendritic microtubule [GO:1901588]; dendritic shaft [GO:0043198]; microtubule [GO:0005874]; microtubule associated complex [GO:0005875]; neuronal cell body [GO:0043025]; neuron projection [GO:0043005]; primary dendri…	PTM: Phosphorylated by CSNK1D. {ECO:0000250}.; PTM: LC2 is generated from MAP1A by proteolytic processing. {ECO:0000269|PubMed:18419581}.	hsa:4130;	2.37738	0.926629
MAP4		G1SKS8;A0A5F9DIW9;A0A5F9D5N0;A0A5F9DG34;A0A5F9CXY5;A0A5F9C7E2;A0A5F9CXV5;A0A5F9CTJ9;A0A5F9DLK8;A0A5F9DM59	Microtubule-associated protein 4 (MAP-4)	1152	microtubule binding [GO:0008017]; RNA binding [GO:0003723]; structural molecule activity [GO:0005198]	cell division [GO:0051301]; establishment of spindle orientation [GO:0051294]; microtubule cytoskeleton organization [GO:0000226]; microtubule sliding [GO:0051012]; mitotic spindle organization [GO:0007052]; negative regulation of non-motile cilium assembly [GO:1902856]; neuron projection development [GO:0031175]	axon [GO:0030424]; axoneme [GO:0005930]; cytosol [GO:0005829]; microtubule [GO:0005874]; microtubule associated complex [GO:0005875]; microtubule cytoskeleton [GO:0015630]; mitotic spindle [GO:0072686]; neuron projection [GO:0043005]; plasma membrane [GO:0005886]	PTM: Phosphorylated at serine residues in K-X-G-S motifs by MAP/microtubule affinity-regulating kinase (MARK1 or MARK2), causing detachment from microtubules, and their disassembly (By similarity). Phosphorylation on Ser-787 negatively regulates MAP4 activity to promote microtubule assembly. Isoform 3 is phosphorylated on Ser-337 and Ser-338. {ECO:0000250, ECO:0000269|PubMed:10791892}.	hsa:4134;	1.8798	1.69091
MARCKS		G1SS79;G1U4U4	Myristoylated alanine-rich C-kinase substrate	332	actin filament binding [GO:0051015]; calmodulin binding [GO:0005516]; identical protein binding [GO:0042802]; protein kinase C binding [GO:0005080]	actin crosslink formation [GO:0051764]; actin filament bundle assembly [GO:0051017]; actin filament organization [GO:0007015]; central nervous system development [GO:0007417]	actin cytoskeleton [GO:0015629]; actin filament bundle [GO:0032432]; cell cortex [GO:0005938]; centrosome [GO:0005813]; cytoplasm [GO:0005737]; extracellular exosome [GO:0070062]; focal adhesion [GO:0005925]; germinal vesicle [GO:0042585]; plasma membrane [GO:0005886]	PTM: Phosphorylation by PKC displaces MARCKS from the membrane. It also inhibits the F-actin cross-linking activity. {ECO:0000269|PubMed:8557118}.	hsa:4082;	2.76243	4.03584
MEDAG		G1TC80	Mesenteric estrogen-dependent adipogenesis protein	303	?	positive regulation of fat cell differentiation [GO:0045600]	cytoplasm [GO:0005737]	-	hsa:84935;	1.35571	-0.982902
MT1A	+	P11957	Metallothionein-1A (MT-1A) (Metallothionein-IA) (MT-IA)	61	metal ion binding [GO:0046872]; zinc ion binding [GO:0008270]	cellular response to cadmium ion [GO:0071276]; cellular response to copper ion [GO:0071280]; cellular response to zinc ion [GO:0071294]; cellular zinc ion homeostasis [GO:0006882]; detoxification of copper ion [GO:0010273]; negative regulation of growth [GO:0045926]	cytoplasm [GO:0005737]; cytosol [GO:0005829]; nucleus [GO:0005634]	-	hsa:4489;	2.57384	-2.87932
MT2A	+	P18055;P80290;A0A5S8HY80;A0A5F9DNQ6	Metallothionein-2 (MT-2) (Metallothionein-2A) (Metallothionein-II) (MT-II)	61	metal ion binding [GO:0046872]; zinc ion binding [GO:0008270]	cellular copper ion homeostasis [GO:0006878]; cellular response to cadmium ion [GO:0071276]; cellular response to copper ion [GO:0071280]; cellular response to erythropoietin [GO:0036018]; cellular response to interleukin-3 [GO:0036016]; cellular response to zinc ion [GO:0071294]; cellular zinc ion homeostasis [GO:0006882]; detoxification of copper ion [GO:0010273]; negative regulation of growth …	cytoplasm [GO:0005737]; cytosol [GO:0005829]; nucleus [GO:0005634]	-	hsa:4502;	3.22359	-2.68098
MTCH2		G1SQW0	Mitochondrial carrier homolog 2	303	?	positive regulation of apoptotic process [GO:0043065]; protein localization to mitochondrion [GO:0070585]	integral component of membrane [GO:0016021]; membrane [GO:0016020]; mitochondrial inner membrane [GO:0005743]; mitochondrion [GO:0005739]; nucleus [GO:0005634]	-	hsa:23788;	1.32385	1.23728
MYO1D		G1SVB5	Unconventional myosin-Id	1006	actin filament binding [GO:0051015]; ATP binding [GO:0005524]; calcium-dependent protein binding [GO:0048306]; calmodulin binding [GO:0005516]; microfilament motor activity [GO:0000146]; protein domain specific binding [GO:0019904]	actin filament organization [GO:0007015]; cellular localization [GO:0051641]; early endosome to recycling endosome transport [GO:0061502]; forebrain development [GO:0030900]; protein transport [GO:0015031]; vesicle transport along actin filament [GO:0030050]	actin cytoskeleton [GO:0015629]; apical dendrite [GO:0097440]; axolemma [GO:0030673]; axon [GO:0030424]; basolateral plasma membrane [GO:0016323]; brush border [GO:0005903]; cell cortex [GO:0005938]; cytoplasm [GO:0005737]; cytoplasmic vesicle [GO:0031410]; cytosol [GO:0005829]; early endosome [GO:0005769]; endosome [GO:0005768]; extracellular exosome [GO:0070062]; microvillus [GO:0005902]; myeli…	-	hsa:4642;	1.89782	-1.0732		-0.961705
NDUFA12		A0A5F9CX27;A0A5F9DTM7	NADH dehydrogenase [ubiquinone] 1 alpha subcomplex subunit 12	145	NADH dehydrogenase (ubiquinone) activity [GO:0008137]	mitochondrial ATP synthesis coupled electron transport [GO:0042775]; mitochondrial respiratory chain complex I assembly [GO:0032981]; respiratory gaseous exchange by respiratory system [GO:0007585]; response to oxidative stress [GO:0006979]	cytosol [GO:0005829]; mitochondrial inner membrane [GO:0005743]; mitochondrial respiratory chain complex I [GO:0005747]; mitochondrion [GO:0005739]	-	hsa:55967;	1.33429	1.0603
NDUFA5	+	A0A5F9C8N4;A0A5F9CD61;A0A5F9C6N0	NADH dehydrogenase [ubiquinone] 1 alpha subcomplex subunit 5	116	NADH dehydrogenase (ubiquinone) activity [GO:0008137]	mitochondrial electron transport, NADH to ubiquinone [GO:0006120]; mitochondrial respiratory chain complex I assembly [GO:0032981]; respiratory electron transport chain [GO:0022904]	mitochondrial inner membrane [GO:0005743]; mitochondrial respiratory chain complex I [GO:0005747]	-	hsa:4698;	2.7506	-2.19798
NDUFA9		G1TM60	NADH dehydrogenase [ubiquinone] 1 alpha subcomplex subunit 9	377	NADH dehydrogenase (ubiquinone) activity [GO:0008137]; NADH dehydrogenase activity [GO:0003954]; protein-containing complex binding [GO:0044877]	circadian rhythm [GO:0007623]; mitochondrial electron transport, NADH to ubiquinone [GO:0006120]; mitochondrial respiratory chain complex I assembly [GO:0032981]; response to glucose [GO:0009749]; sodium ion transport [GO:0006814]; ubiquinone-6 biosynthetic process [GO:1901006]	mitochondrial matrix [GO:0005759]; mitochondrial membrane [GO:0031966]; mitochondrial respiratory chain complex I [GO:0005747]; mitochondrion [GO:0005739]; nucleoplasm [GO:0005654]; nucleus [GO:0005634]	PTM: Acetylated on lysine residues. BLOC1S1 is required for acetylation (PubMed:22309213). Acetylated by CLOCK in a circadian manner (PubMed:28985504). {ECO:0000269|PubMed:22309213, ECO:0000269|PubMed:28985504}.	hsa:4704;	1.48541	1.26296
NDUFB3		G1T0J4	NADH dehydrogenase [ubiquinone] 1 beta subcomplex subunit 3	98	NADH dehydrogenase (ubiquinone) activity [GO:0008137]	mitochondrial electron transport, NADH to ubiquinone [GO:0006120]; mitochondrial respiratory chain complex I assembly [GO:0032981]	mitochondrial inner membrane [GO:0005743]; mitochondrial respiratory chain complex I [GO:0005747]	PTM: Methylation at His residues by METTL9 enhances complex I-mediated mitochondrial respiration. {ECO:0000269|PubMed:33563959}.	hsa:4709;	1.72766	1.48392
NDUFB8	+	G1SEH7;A0A5F9CGZ0;A0A5F9DBP3	NADH dehydrogenase [ubiquinone] 1 beta subcomplex subunit 8, mitochondrial	186	NADH dehydrogenase (ubiquinone) activity [GO:0008137]	mitochondrial electron transport, NADH to ubiquinone [GO:0006120]; mitochondrial respiratory chain complex I assembly [GO:0032981]	endoplasmic reticulum [GO:0005783]; mitochondrial inner membrane [GO:0005743]; mitochondrial matrix [GO:0005759]; mitochondrial respiratory chain complex I [GO:0005747]; mitochondrion [GO:0005739]	-	hsa:4714;	1.74487	1.24483
NDUFB9		G1TQG1;A0A5F9D950	NADH dehydrogenase [ubiquinone] 1 beta subcomplex subunit 9	179	NADH dehydrogenase (ubiquinone) activity [GO:0008137]	mitochondrial electron transport, NADH to ubiquinone [GO:0006120]; mitochondrial respiratory chain complex I assembly [GO:0032981]; sensory perception of sound [GO:0007605]	mitochondrial inner membrane [GO:0005743]; mitochondrial respiratory chain complex I [GO:0005747]; mitochondrion [GO:0005739]	-	hsa:4715;	1.69814	1.57463
NDUFV2		A0A5F9D6Z7;A0A5F9D9W8;G1SY50	NADH dehydrogenase [ubiquinone] flavoprotein 2, mitochondrial	249	2 iron, 2 sulfur cluster binding [GO:0051537]; electron transfer activity [GO:0009055]; metal ion binding [GO:0046872]; NADH dehydrogenase (ubiquinone) activity [GO:0008137]	cardiac muscle tissue development [GO:0048738]; mitochondrial electron transport, NADH to ubiquinone [GO:0006120]; nervous system development [GO:0007399]	cytosol [GO:0005829]; mitochondrial inner membrane [GO:0005743]; mitochondrial respiratory chain complex I [GO:0005747]; mitochondrion [GO:0005739]; nucleoplasm [GO:0005654]	-	hsa:4729;	1.63615	1.06859
NT5E		A0A5F9CKQ2;A0A5F9CUR5;U3KNI7;G1SW57	5'-nucleotidase	574	5'-nucleotidase activity [GO:0008253]; metal ion binding [GO:0046872]; nucleotide binding [GO:0000166]	adenosine biosynthetic process [GO:0046086]; ADP catabolic process [GO:0046032]; AMP catabolic process [GO:0006196]; DNA metabolic process [GO:0006259]; leukocyte cell-cell adhesion [GO:0007159]; negative regulation of inflammatory response [GO:0050728]	anchored component of membrane [GO:0031225]; cell surface [GO:0009986]; cytosol [GO:0005829]; external side of plasma membrane [GO:0009897]; extracellular exosome [GO:0070062]; membrane [GO:0016020]; nucleoplasm [GO:0005654]; plasma membrane [GO:0005886]	-	hsa:4907;	2.86691	-0.948153
NUMA1		A0A5F9DM34;A0A5F9CLZ6;A0A5F9D9M5;A0A5F9CII0;G1U6N8;A0A5F9CST3	Nuclear mitotic apparatus protein 1	2115	disordered domain specific binding [GO:0097718]; dynein complex binding [GO:0070840]; microtubule binding [GO:0008017]; microtubule minus-end binding [GO:0051011]; microtubule plus-end binding [GO:0051010]; phosphatidylinositol binding [GO:0035091]; protein-containing complex binding [GO:0044877]; protein C-terminus binding [GO:0008022]; protein domain specific binding [GO:0019904]; structural mo…	anastral spindle assembly [GO:0055048]; astral microtubule organization [GO:0030953]; cell division [GO:0051301]; chromosome segregation [GO:0007059]; establishment of mitotic spindle orientation [GO:0000132]; meiotic cell cycle [GO:0051321]; microtubule bundle formation [GO:0001578]; nucleus organization [GO:0006997]; positive regulation of BMP signaling pathway [GO:0030513]; positive regulation…	cell cortex [GO:0005938]; cell cortex region [GO:0099738]; centrosome [GO:0005813]; chromosome [GO:0005694]; cortical microtubule [GO:0055028]; cytoplasmic microtubule bundle [GO:1905720]; cytosol [GO:0005829]; dendrite [GO:0030425]; extracellular exosome [GO:0070062]; extrinsic component of plasma membrane [GO:0019897]; Golgi membrane [GO:0000139]; lateral cell cortex [GO:0097575]; lateral plasm…	PTM: Phosphorylation and dephosphorylation on Thr-2055 regulates the extent of cortical NUMA1 and the dynein-dynactin complex localization during mitotic metaphase and anaphase (PubMed:23921553). In metaphase, phosphorylation on Thr-2055 occurs in a kinase CDK1-dependent manner; this phosphorylation maintains low levels of cortical dynein-dynactin complex at metaphase, and hence proper spindle po…	hsa:4926;	1.83597	-1.59414		-0.926798
NUP62		A0A5F9DAU9;A0A5F9DH34	Nuclear pore glycoprotein p62	522	chromatin binding [GO:0003682]; Hsp70 protein binding [GO:0030544]; Hsp90 protein binding [GO:0051879]; kinesin binding [GO:0019894]; phospholipid binding [GO:0005543]; protein-containing complex binding [GO:0044877]; PTB domain binding [GO:0051425]; SH2 domain binding [GO:0042169]; signaling receptor complex adaptor activity [GO:0030159]; structural constituent of nuclear pore [GO:0017056]; ubiq…	cell aging [GO:0007569]; cell death [GO:0008219]; cell surface receptor signaling pathway [GO:0007166]; centriole assembly [GO:0098534]; centrosome cycle [GO:0007098]; mitotic centrosome separation [GO:0007100]; mitotic metaphase plate congression [GO:0007080]; mRNA transport [GO:0051028]; negative regulation of apoptotic process [GO:0043066]; negative regulation of cell population proliferation …	annulate lamellae [GO:0005642]; centrosome [GO:0005813]; cytoplasm [GO:0005737]; Flemming body [GO:0090543]; mitotic spindle [GO:0072686]; nuclear envelope [GO:0005635]; nuclear membrane [GO:0031965]; nuclear pore [GO:0005643]; nuclear pore central transport channel [GO:0044613]; nucleoplasm [GO:0005654]; ribonucleoprotein complex [GO:1990904]; spindle pole [GO:0000922]	PTM: O-glycosylated. Contains about 10 N-acetylglucosamine side chain sites predicted for the entire protein, among which only one in the C-terminal. {ECO:0000305}.; PTM: The inner channel of the NPC has a different redox environment from the cytoplasm and allows the formation of interchain disulfide bonds between some nucleoporins, the significant increase of these linkages upon oxidative stress…	hsa:23636;	2.15147	-1.28696
P3H3		A0A5F9DP34;G1T4C9	Prolyl 3-hydroxylase 3	736	iron ion binding [GO:0005506]; L-ascorbic acid binding [GO:0031418]; procollagen-proline 3-dioxygenase activity [GO:0019797]	collagen biosynthetic process [GO:0032964]; collagen metabolic process [GO:0032963]; negative regulation of cell population proliferation [GO:0008285]; peptidyl-lysine hydroxylation [GO:0017185]	catalytic complex [GO:1902494]; endoplasmic reticulum [GO:0005783]	-	hsa:10536;	2.15377	1.08774
PCOLCE		A0A5F9C848	Procollagen C-endopeptidase enhancer 1	449	collagen binding [GO:0005518]; heparin binding [GO:0008201]; peptidase activator activity [GO:0016504]	multicellular organism development [GO:0007275]	extracellular exosome [GO:0070062]; extracellular region [GO:0005576]; extracellular space [GO:0005615]	PTM: C-terminally processed at multiple positions.	hsa:5118;	1.56843	-0.949986
PDAP1		G1SZK4	28 kDa heat- and acid-stable phosphoprotein	181	RNA binding [GO:0003723]	signal transduction [GO:0007165]	cytosol [GO:0005829]; extracellular region [GO:0005576]; ficolin-1-rich granule lumen [GO:1904813]; plasma membrane [GO:0005886]	-	hsa:11333;	2.56909	1.55533
PDLIM1		G1T5T8	PDZ and LIM domain protein 1	329	actin binding [GO:0003779]; cadherin binding involved in cell-cell adhesion [GO:0098641]; metal ion binding [GO:0046872]; muscle alpha-actinin binding [GO:0051371]; transcription coactivator activity [GO:0003713]	actin cytoskeleton organization [GO:0030036]; establishment or maintenance of actin cytoskeleton polarity [GO:0030950]; fibroblast migration [GO:0010761]; heart development [GO:0007507]; maintenance of cell polarity [GO:0030011]; muscle structure development [GO:0061061]; regulation of transcription by RNA polymerase II [GO:0006357]; response to hypoxia [GO:0001666]; response to oxidative stress …	adherens junction [GO:0005912]; cytoplasm [GO:0005737]; cytoskeleton [GO:0005856]; filamentous actin [GO:0031941]; focal adhesion [GO:0005925]; stress fiber [GO:0001725]; transcription regulator complex [GO:0005667]; Z disc [GO:0030018]	-	hsa:9124;	1.67741	1.29246
PDXDC1		A0A5F9DP30;A0A5F9CGY7;G1SRI2;A0A5F9DKU8;U3KNF3	Pyridoxal-dependent decarboxylase domain-containing protein 1	788	cadherin binding [GO:0045296]; carboxy-lyase activity [GO:0016831]; pyridoxal phosphate binding [GO:0030170]; sphinganine-1-phosphate aldolase activity [GO:0008117]	ameboidal-type cell migration [GO:0001667]; carboxylic acid metabolic process [GO:0019752]; sphingolipid catabolic process [GO:0030149]	endoplasmic reticulum [GO:0005783]; Golgi apparatus [GO:0005794]; intracellular membrane-bounded organelle [GO:0043231]	-	hsa:23042;	1.41136	-0.87768
PEBP1	+	G1SV22;Q8MK67;A0A5F9CQR3	Phosphatidylethanolamine-binding protein 1	187	ATP binding [GO:0005524]; enzyme binding [GO:0019899]; phosphatidylethanolamine binding [GO:0008429]; protein kinase binding [GO:0019901]; RNA binding [GO:0003723]; serine-type endopeptidase inhibitor activity [GO:0004867]	negative regulation of MAPK cascade [GO:0043409]	cytosol [GO:0005829]; extracellular exosome [GO:0070062]; nucleus [GO:0005634]	-	hsa:5037;	2.42956	0.910047
PEPD		A0A5F9CQN2	Xaa-Pro dipeptidase )	493	manganese ion binding [GO:0030145]; metalloaminopeptidase activity [GO:0070006]; metallocarboxypeptidase activity [GO:0004181]; peptidase activity [GO:0008233]; proline dipeptidase activity [GO:0102009]	cellular amino acid metabolic process [GO:0006520]; collagen catabolic process [GO:0030574]; proteolysis [GO:0006508]	extracellular exosome [GO:0070062]	-	hsa:5184;	1.5731	-2.40684
PFDN2		G1SHF1	Prefoldin subunit 2	154	amyloid-beta binding [GO:0001540]; protein folding chaperone [GO:0044183]; unfolded protein binding [GO:0051082]	negative regulation of amyloid fibril formation [GO:1905907]; positive regulation of cytoskeleton organization [GO:0051495]; protein folding [GO:0006457]	cytoplasm [GO:0005737]; cytosol [GO:0005829]; mitochondrion [GO:0005739]; nucleus [GO:0005634]; prefoldin complex [GO:0016272]	-	hsa:5202;	1.58222	0.859176		0.904581
PHPT1		P83468	14 kDa phosphohistidine phosphatase	125	calcium channel inhibitor activity [GO:0019855]; protein histidine phosphatase activity [GO:0101006]; transmembrane transporter binding [GO:0044325]	negative regulation of ATP citrate synthase activity [GO:2000984]; negative regulation of lyase activity [GO:0051350]; negative regulation of T cell receptor signaling pathway [GO:0050860]; peptidyl-histidine dephosphorylation [GO:0035971]; positive regulation of cell motility [GO:2000147]; positive regulation of insulin secretion involved in cellular response to glucose stimulus [GO:0035774]; pr…	cytosol [GO:0005829]; extracellular exosome [GO:0070062]; nuclear body [GO:0016604]; nucleoplasm [GO:0005654]; plasma membrane [GO:0005886]	-	hsa:29085;	1.40557	1.60021
PIN1	+	A0A5F9DGY8;A0A5F9DKP4	Peptidyl-prolyl cis-trans isomerase NIMA-interacting 1	163	beta-catenin binding [GO:0008013]; cis-trans isomerase activity [GO:0016859]; GTPase activating protein binding [GO:0032794]; mitogen-activated protein kinase kinase binding [GO:0031434]; motor activity [GO:0003774]; peptidyl-prolyl cis-trans isomerase activity [GO:0003755]; phosphoprotein binding [GO:0051219]; phosphoserine residue binding [GO:0050815]; phosphothreonine residue binding [GO:00508…	cell cycle [GO:0007049]; negative regulation of amyloid-beta formation [GO:1902430]; negative regulation of cell motility [GO:2000146]; negative regulation of ERK1 and ERK2 cascade [GO:0070373]; negative regulation of neuron apoptotic process [GO:0043524]; negative regulation of protein binding [GO:0032091]; negative regulation of protein catabolic process [GO:0042177]; negative regulation of tra…	ciliary basal body [GO:0036064]; cytoplasm [GO:0005737]; cytosol [GO:0005829]; glutamatergic synapse [GO:0098978]; midbody [GO:0030496]; mitochondrion [GO:0005739]; neuron projection [GO:0043005]; nuclear speck [GO:0016607]; nucleoplasm [GO:0005654]; nucleus [GO:0005634]; postsynaptic cytosol [GO:0099524]	PTM: Phosphorylation at Ser-71 by DAPK1 results in inhibition of its catalytic activity, nuclear localization, and its ability to induce centrosome amplification, chromosome instability and cell transformation (PubMed:21497122). Ser-71 is dephosphorylated upon IL33-stimulation of dendritic cells (By similarity). {ECO:0000250|UniProtKB:Q9QUR7, ECO:0000269|PubMed:21497122}.	hsa:5300;	1.95901	0.898056
PLEKHO2		G1TF20	Pleckstrin homology domain-containing family O member 2	490	?	-	extracellular region [GO:0005576]; ficolin-1-rich granule lumen [GO:1904813]	-	hsa:80301;	1.98908	-0.926827
POGLUT1		G1SXB6	Protein O-glucosyltransferase 1	392	EGF-domain serine glucosyltransferase activity [GO:0140561]; EGF-domain serine xylosyltransferase activity [GO:0140562]; glucosyltransferase activity [GO:0046527]; UDP-glucosyltransferase activity [GO:0035251]; UDP-xylosyltransferase activity [GO:0035252]	axial mesoderm development [GO:0048318]; circulatory system development [GO:0072359]; gastrulation [GO:0007369]; muscle tissue development [GO:0060537]; paraxial mesoderm development [GO:0048339]; positive regulation of Notch signaling pathway [GO:0045747]; protein O-linked glycosylation [GO:0006493]; protein O-linked glycosylation via serine [GO:0018242]; regulation of gastrulation [GO:0010470];…	endomembrane system [GO:0012505]; endoplasmic reticulum [GO:0005783]; endoplasmic reticulum lumen [GO:0005788]	-	hsa:56983;	2.0051	-1.19488
POLR2B		G1TBH1;A0A5F9DNJ1	DNA-directed RNA polymerase II subunit RPB2	1174	chromatin binding [GO:0003682]; DNA binding [GO:0003677]; DNA-directed 5'-3' RNA polymerase activity [GO:0003899]; metal ion binding [GO:0046872]; ribonucleoside binding [GO:0032549]; RNA binding [GO:0003723]	transcription by RNA polymerase II [GO:0006366]	membrane [GO:0016020]; nucleoplasm [GO:0005654]; nucleus [GO:0005634]; RNA polymerase II, core complex [GO:0005665]	-	hsa:5431;	2.0954	0.805695
PPIC		G1T2I6;A0A5F9CIT9	Peptidyl-prolyl cis-trans isomerase C	212	cyclosporin A binding [GO:0016018]; peptidyl-prolyl cis-trans isomerase activity [GO:0003755]	protein folding [GO:0006457]; protein peptidyl-prolyl isomerization [GO:0000413]	cytoplasm [GO:0005737]; extracellular exosome [GO:0070062]; intracellular membrane-bounded organelle [GO:0043231]	-	hsa:5480;	1.46316	1.08246
PPM1F		G1SEK2	Protein phosphatase 1F	454	calmodulin-dependent protein phosphatase activity [GO:0033192]; metal ion binding [GO:0046872]; protein serine/threonine phosphatase activity [GO:0004722]; protein serine phosphatase activity [GO:0106306]; protein threonine phosphatase activity [GO:0106307]; protein tyrosine/serine/threonine phosphatase activity [GO:0008138]	cellular response to drug [GO:0035690]; histone dephosphorylation [GO:0016576]; intrinsic apoptotic signaling pathway [GO:0097193]; negative regulation of cell-cell adhesion mediated by cadherin [GO:2000048]; negative regulation of peptidyl-serine phosphorylation [GO:0033137]; negative regulation of protein kinase activity [GO:0006469]; negative regulation of protein kinase activity by regulation…	cytosol [GO:0005829]; nucleus [GO:0005634]; perinuclear region of cytoplasm [GO:0048471]; protein-containing complex [GO:0032991]	-	hsa:9647;	1.89601	0.815356
PRPF8		G1SCK0	Pre-mRNA-processing-splicing factor 8	2335	isopeptidase activity [GO:0070122]; K63-linked polyubiquitin modification-dependent protein binding [GO:0070530]; pre-mRNA intronic binding [GO:0097157]; RNA binding [GO:0003723]; U1 snRNA binding [GO:0030619]; U2 snRNA binding [GO:0030620]; U5 snRNA binding [GO:0030623]; U6 snRNA binding [GO:0017070]	cellular response to lipopolysaccharide [GO:0071222]; cellular response to tumor necrosis factor [GO:0071356]; mRNA processing [GO:0006397]; mRNA splicing, via spliceosome [GO:0000398]; RNA splicing [GO:0008380]; RNA splicing, via transesterification reactions [GO:0000375]; spliceosomal tri-snRNP complex assembly [GO:0000244]	catalytic step 2 spliceosome [GO:0071013]; membrane [GO:0016020]; nuclear speck [GO:0016607]; nucleoplasm [GO:0005654]; nucleus [GO:0005634]; U2-type catalytic step 1 spliceosome [GO:0071006]; U2-type catalytic step 2 spliceosome [GO:0071007]; U2-type precatalytic spliceosome [GO:0071005]; U4/U6 x U5 tri-snRNP complex [GO:0046540]; U5 snRNP [GO:0005682]	-	hsa:10594;	1.54264	-0.905206
PRRC1		G1T2Q8;A0A5F9D7K3	Proline-rich and coiled-coil-containing protein 1	445	protein kinase A regulatory subunit binding [GO:0034237]	activation of protein kinase A activity [GO:0034199]	cytoplasm [GO:0005737]; Golgi apparatus [GO:0005794]	-	hsa:133619;	1.80184	-0.878881
PSAP	+	A0A5F9C0Z4	Prosaposin	524	enzyme activator activity [GO:0008047]; ganglioside GM1 binding [GO:1905573]; ganglioside GM2 binding [GO:1905574]; ganglioside GM3 binding [GO:1905575]; ganglioside GP1c binding [GO:1905577]; ganglioside GT1b binding [GO:1905576]; identical protein binding [GO:0042802]; phospholipid binding [GO:0005543]; protease binding [GO:0002020]; protein homodimerization activity [GO:0042803]; scaffold prot…	adenylate cyclase-inhibiting G protein-coupled receptor signaling pathway [GO:0007193]; epithelial cell differentiation involved in prostate gland development [GO:0060742]; ganglioside GM1 transport to membrane [GO:1905572]; lysosomal transport [GO:0007041]; positive regulation of beta-galactosidase activity [GO:1903771]; prostate gland growth [GO:0060736]; regulation of autophagy [GO:0010506]; r…	azurophil granule membrane [GO:0035577]; collagen-containing extracellular matrix [GO:0062023]; extracellular exosome [GO:0070062]; extracellular region [GO:0005576]; extracellular space [GO:0005615]; intracellular membrane-bounded organelle [GO:0043231]; late endosome [GO:0005770]; lysosomal lumen [GO:0043202]; lysosomal membrane [GO:0005765]; lysosome [GO:0005764]; plasma membrane [GO:0005886]	PTM: The lysosomal precursor is proteolytically processed to 4 small peptides, which are similar to each other and are sphingolipid hydrolase activator proteins.; PTM: N-linked glycans show a high degree of microheterogeneity. {ECO:0000269|PubMed:19159218, ECO:0000269|PubMed:19167329}.; PTM: The one residue extended Saposin-B-Val is only found in 5% of the chains.	hsa:5660;	1.53124	-1.01773		-0.917759
PTGFRN		G1SDN9	Prostaglandin F2 receptor negative regulator	879	?	lipid droplet organization [GO:0034389]; myoblast fusion involved in skeletal muscle regeneration [GO:0014905]	cell surface [GO:0009986]; endoplasmic reticulum membrane [GO:0005789]; Golgi apparatus [GO:0005794]; integral component of membrane [GO:0016021]	-	hsa:5738;	1.34302	-1.97738
PTK7		G1SIJ6	Inactive tyrosine-protein kinase 7	1070	ATP binding [GO:0005524]; cell adhesion molecule binding [GO:0050839]; coreceptor activity involved in Wnt signaling pathway, planar cell polarity pathway [GO:1904929]; protein kinase activity [GO:0004672]	actin cytoskeleton reorganization [GO:0031532]; axis elongation [GO:0003401]; cell adhesion [GO:0007155]; cell migration [GO:0016477]; cellular response to retinoic acid [GO:0071300]; cochlea morphogenesis [GO:0090103]; convergent extension [GO:0060026]; coronary vasculature development [GO:0060976]; establishment of epithelial cell apical/basal polarity [GO:0045198]; establishment of planar pola…	cell-cell junction [GO:0005911]; focal adhesion [GO:0005925]; integral component of plasma membrane [GO:0005887]; plasma membrane [GO:0005886]	PTM: MMP14 cleaves PTK7 between Pro-621 and Leu-622 generating an N-terminal soluble (70 kDa) fragment and a membrane C-terminal (50 kDa) fragment. Proteolysis by MMP14 regulates PTK7 function in non-canonical Wnt signaling pathway. {ECO:0000269|PubMed:20837484}.	hsa:5754;	3.06404	-1.0138
PTMA	+	A0A5F9CZL2;A0A5F9DRL2;G1TQG4;A0A5F9CZF0;A0A5F9CIV3;A0A5F9C930;G1T6S5;A0A5F9DE79	Prothymosin alpha	111	DNA-binding transcription factor binding [GO:0140297]	negative regulation of apoptotic process [GO:0043066]; transcription, DNA-templated [GO:0006351]	cytosol [GO:0005829]; nucleoplasm [GO:0005654]; nucleus [GO:0005634]	PTM: Covalently linked to a small RNA of about 20 nucleotides. {ECO:0000250}.	hsa:5757;	2.36294	3.6446
PTPLAD1		A0A5F9DNJ0;G1ST81;A0A5F9CD81	Very-long-chain (3R)-3-hydroxyacyl-CoA dehydratase 3	362	3-hydroxyacyl-CoA dehydratase activity [GO:0018812]; 3-hydroxy-arachidoyl-CoA dehydratase activity [GO:0102343]; 3-hydroxy-behenoyl-CoA dehydratase activity [GO:0102344]; 3-hydroxy-lignoceroyl-CoA dehydratase activity [GO:0102345]; enzyme binding [GO:0019899]; GTPase activator activity [GO:0005096]; very-long-chain 3-hydroxyacyl-CoA dehydratase activity [GO:0102158]	activation of JUN kinase activity [GO:0007257]; fatty acid elongation [GO:0030497]; I-kappaB kinase/NF-kappaB signaling [GO:0007249]; positive regulation by virus of viral protein levels in host cell [GO:0046726]; positive regulation of viral genome replication [GO:0045070]; Rac protein signal transduction [GO:0016601]; Rho protein signal transduction [GO:0007266]; small GTPase mediated signal tr…	endoplasmic reticulum [GO:0005783]; focal adhesion [GO:0005925]; integral component of endoplasmic reticulum membrane [GO:0030176]; nuclear membrane [GO:0031965]	-	hsa:51495;	1.47575	-1.82775
PTRH2		G1U3G6	Peptidyl-tRNA hydrolase 2, mitochondrial	179	aminoacyl-tRNA hydrolase activity [GO:0004045]	apoptotic process [GO:0006915]; negative regulation of anoikis [GO:2000811]; negative regulation of gene expression [GO:0010629]; positive regulation of anoikis [GO:2000210]	cytosol [GO:0005829]; membrane [GO:0016020]; mitochondrion [GO:0005739]	PTM: Ubiquitinated by PRKN during mitophagy, leading to its degradation and enhancement of mitophagy. Deubiquitinated by USP30. {ECO:0000269|PubMed:25621951}.	hsa:51651;	5.83155	-3.10473
RAB22A;RAB31		A0A5F9DQR4;A0A5F9D8H0	Ras-related protein Rab-22A	194	GDP binding [GO:0019003]; GTPase activity [GO:0003924]; GTP binding [GO:0005525]	endocytosis [GO:0006897]; endosome organization [GO:0007032]; intracellular protein transport [GO:0006886]; regulation of vesicle size [GO:0097494]	actin cytoskeleton [GO:0015629]; early endosome [GO:0005769]; endomembrane system [GO:0012505]; endosome membrane [GO:0010008]; extracellular exosome [GO:0070062]; late endosome [GO:0005770]; phagocytic vesicle [GO:0045335]; phagocytic vesicle membrane [GO:0030670]; plasma membrane [GO:0005886]; ruffle [GO:0001726]	-	hsa:57403;	1.6487	2.12278
RAD23B	+	A0A5F9C105;A0A5F9CW82;A0A5F9CSQ3	UV excision repair protein RAD23 homolog B	409	damaged DNA binding [GO:0003684]; polyubiquitin modification-dependent protein binding [GO:0031593]; proteasome binding [GO:0070628]; RNA polymerase II cis-regulatory region sequence-specific DNA binding [GO:0000978]; single-stranded DNA binding [GO:0003697]; ubiquitin binding [GO:0043130]	cellular response to interleukin-7 [GO:0098761]; embryonic organ development [GO:0048568]; nucleotide-excision repair [GO:0006289]; nucleotide-excision repair, DNA damage recognition [GO:0000715]; proteasome-mediated ubiquitin-dependent protein catabolic process [GO:0043161]; regulation of proteasomal ubiquitin-dependent protein catabolic process [GO:0032434]; spermatogenesis [GO:0007283]	cytosol [GO:0005829]; nucleoplasm [GO:0005654]; nucleus [GO:0005634]; proteasome complex [GO:0000502]; XPC complex [GO:0071942]	-	hsa:5887;	3.10862	-2.62348
RANBP1		G1TH06;A0A5F9D622	Ran-specific GTPase-activating protein	201	cadherin binding [GO:0045296]; GDP-dissociation inhibitor activity [GO:0005092]; GTPase activator activity [GO:0005096]; small GTPase binding [GO:0031267]	intracellular transport [GO:0046907]; positive regulation of mitotic centrosome separation [GO:0046604]; signal transduction [GO:0007165]	centrosome [GO:0005813]; cytoplasm [GO:0005737]; cytosol [GO:0005829]; nuclear envelope [GO:0005635]; nuclear pore [GO:0005643]; nucleus [GO:0005634]	-	hsa:5902;	1.56076	0.875239
RBP1		G1U8B3;A0A5F9CQA9;A0A5F9C436	Retinol-binding protein 1	135	all-trans-retinol binding [GO:1904768]; retinal binding [GO:0016918]; retinoid binding [GO:0005501]	lipid homeostasis [GO:0055088]; retinoic acid biosynthetic process [GO:0002138]; vitamin A metabolic process [GO:0006776]	cytosol [GO:0005829]; lipid droplet [GO:0005811]; nucleoplasm [GO:0005654]	-	hsa:5947;	1.61279	2.05579
RCN3		G1TVU4	Reticulocalbin-3	328	calcium ion binding [GO:0005509]	collagen biosynthetic process [GO:0032964]; ERAD pathway [GO:0036503]; lung epithelium development [GO:0060428]; phospholipid homeostasis [GO:0055091]; positive regulation of peptidase activity [GO:0010952]; protein secretion [GO:0009306]; protein transport [GO:0015031]; regulation of protein kinase B signaling [GO:0051896]; surfactant homeostasis [GO:0043129]	endoplasmic reticulum [GO:0005783]; endoplasmic reticulum lumen [GO:0005788]; intracellular membrane-bounded organelle [GO:0043231]	PTM: Degraded by PCSK6 and other endoproteases including FURIN and PCSK5. {ECO:0000269|PubMed:16433634}.; PTM: N-glycosylated. {ECO:0000250|UniProtKB:I6L9G5}.	hsa:57333;	1.90484	1.76126
RPL22	+	G1TSG1	60S ribosomal protein L22	128	heparin binding [GO:0008201]; identical protein binding [GO:0042802]; RNA binding [GO:0003723]; structural constituent of ribosome [GO:0003735]; translation regulator activity [GO:0045182]	alpha-beta T cell differentiation [GO:0046632]; cytoplasmic translation [GO:0002181]; regulation of translation at presynapse, modulating synaptic transmission [GO:0099577]; translation [GO:0006412]	cytoplasm [GO:0005737]; cytosol [GO:0005829]; cytosolic large ribosomal subunit [GO:0022625]; cytosolic ribosome [GO:0022626]; extracellular exosome [GO:0070062]; focal adhesion [GO:0005925]; glutamatergic synapse [GO:0098978]; nucleus [GO:0005634]; presynapse [GO:0098793]; ribonucleoprotein complex [GO:1990904]	-	hsa:6146;	1.30953	2.18957
RPL24		A0A5F9DNC5;A0A5F9D1W0;G1TH55;G1SE28;A0A5F9DET3	60S ribosomal protein L24	157	cadherin binding [GO:0045296]; RNA binding [GO:0003723]; structural constituent of ribosome [GO:0003735]	assembly of large subunit precursor of preribosome [GO:1902626]; cytoplasmic translation [GO:0002181]; exit from mitosis [GO:0010458]; optic nerve development [GO:0021554]; retina development in camera-type eye [GO:0060041]; retinal ganglion cell axon guidance [GO:0031290]; ribosomal large subunit assembly [GO:0000027]; translation [GO:0006412]	cytoplasm [GO:0005737]; cytosol [GO:0005829]; cytosolic large ribosomal subunit [GO:0022625]; cytosolic ribosome [GO:0022626]; endoplasmic reticulum [GO:0005783]; extracellular exosome [GO:0070062]; membrane [GO:0016020]; polysomal ribosome [GO:0042788]; synapse [GO:0045202]	-	hsa:6152;	3.4339	0.997691
RPL30	+	A0A5F9DSQ7;G1TDL2	60S ribosomal protein L30	115	RNA binding [GO:0003723]; structural constituent of ribosome [GO:0003735]	antimicrobial humoral immune response mediated by antimicrobial peptide [GO:0061844]; cytoplasmic translation [GO:0002181]; defense response to Gram-negative bacterium [GO:0050829]; killing of cells of other organism [GO:0031640]; translation [GO:0006412]	cytosol [GO:0005829]; cytosolic large ribosomal subunit [GO:0022625]; cytosolic ribosome [GO:0022626]; extracellular exosome [GO:0070062]; focal adhesion [GO:0005925]; membrane [GO:0016020]; nucleus [GO:0005634]; polysomal ribosome [GO:0042788]; postsynaptic density [GO:0014069]	-	hsa:6156;	2.21603	2.61201
RPL36	+	G1TBH2;G1TTQ5	60S ribosomal protein L36	105	RNA binding [GO:0003723]; structural constituent of ribosome [GO:0003735]	cytoplasmic translation [GO:0002181]; translation [GO:0006412]	cytoplasm [GO:0005737]; cytosol [GO:0005829]; cytosolic large ribosomal subunit [GO:0022625]; cytosolic ribosome [GO:0022626]; membrane [GO:0016020]; nucleolus [GO:0005730]; polysomal ribosome [GO:0042788]	-	hsa:25873;	1.80276	0.803649
RPL38	+	G1U001;G1U4G2	60S ribosomal protein L38	70	RNA binding [GO:0003723]; structural constituent of ribosome [GO:0003735]	90S preribosome assembly [GO:0034463]; axial mesoderm development [GO:0048318]; cytoplasmic translation [GO:0002181]; middle ear morphogenesis [GO:0042474]; ossification [GO:0001503]; regulation of translation [GO:0006417]; ribonucleoprotein complex assembly [GO:0022618]; sensory perception of sound [GO:0007605]; skeletal system development [GO:0001501]; translation [GO:0006412]	cytosol [GO:0005829]; cytosolic large ribosomal subunit [GO:0022625]; cytosolic ribosome [GO:0022626]; eukaryotic 80S initiation complex [GO:0033291]; focal adhesion [GO:0005925]; polysomal ribosome [GO:0042788]; postsynaptic density [GO:0014069]	-	hsa:6169;	2.24323	0.805322
RPS19		G1TN62	40S ribosomal protein S19	145	fibroblast growth factor binding [GO:0017134]; identical protein binding [GO:0042802]; protein kinase binding [GO:0019901]; RNA binding [GO:0003723]; structural constituent of ribosome [GO:0003735]	antimicrobial humoral immune response mediated by antimicrobial peptide [GO:0061844]; cytoplasmic translation [GO:0002181]; defense response to Gram-negative bacterium [GO:0050829]; erythrocyte differentiation [GO:0030218]; killing of cells of other organism [GO:0031640]; maturation of SSU-rRNA [GO:0030490]; maturation of SSU-rRNA from tricistronic rRNA transcript (SSU-rRNA, 5.8S rRNA, LSU-rRNA) …	cytoplasm [GO:0005737]; cytosol [GO:0005829]; cytosolic ribosome [GO:0022626]; cytosolic small ribosomal subunit [GO:0022627]; extracellular exosome [GO:0070062]; focal adhesion [GO:0005925]; membrane [GO:0016020]; nucleolus [GO:0005730]; nucleoplasm [GO:0005654]; postsynaptic density [GO:0014069]; ribosome [GO:0005840]	-	hsa:6223;	1.67978	1.70655		1.11387
RPS25		G1TDB3;A0A5F9CQN8	40S ribosomal protein S25	125	RNA binding [GO:0003723]; structural constituent of ribosome [GO:0003735]	cytoplasmic translation [GO:0002181]; ribosomal small subunit biogenesis [GO:0042274]; rRNA processing [GO:0006364]; translation [GO:0006412]	cytosol [GO:0005829]; cytosolic ribosome [GO:0022626]; cytosolic small ribosomal subunit [GO:0022627]; extracellular exosome [GO:0070062]; nucleolus [GO:0005730]; nucleoplasm [GO:0005654]; nucleus [GO:0005634]; postsynaptic density [GO:0014069]; ribosome [GO:0005840]; small ribosomal subunit [GO:0015935]	-	hsa:6230;	2.17182	0.950801		0.936596
RRM1		G1T5A0	Ribonucleoside-diphosphate reductase large subunit	792	ATP binding [GO:0005524]; disordered domain specific binding [GO:0097718]; identical protein binding [GO:0042802]; ribonucleoside-diphosphate reductase activity [GO:0061731]; ribonucleoside-diphosphate reductase activity, thioredoxin disulfide as acceptor [GO:0004748]	cell proliferation in forebrain [GO:0021846]; deoxyribonucleotide biosynthetic process [GO:0009263]; DNA replication [GO:0006260]; male gonad development [GO:0008584]; mitotic cell cycle [GO:0000278]; protein heterotetramerization [GO:0051290]; pyrimidine nucleobase metabolic process [GO:0006206]; response to ionizing radiation [GO:0010212]; retina development in camera-type eye [GO:0060041]	cell projection [GO:0042995]; cytosol [GO:0005829]; neuronal cell body [GO:0043025]; nuclear envelope [GO:0005635]; ribonucleoside-diphosphate reductase complex [GO:0005971]	-	hsa:6240;	1.51387	1.16298		0.895111
RSL1D1		G1SMG0	Ribosomal L1 domain-containing protein 1	490	cadherin binding [GO:0045296]; mRNA 3'-UTR binding [GO:0003730]; mRNA 5'-UTR binding [GO:0048027]; RNA binding [GO:0003723]	maturation of LSU-rRNA [GO:0000470]; osteoblast differentiation [GO:0001649]; regulation of apoptotic process [GO:0042981]; regulation of cellular senescence [GO:2000772]; regulation of protein localization [GO:0032880]	90S preribosome [GO:0030686]; chromosome [GO:0005694]; membrane [GO:0016020]; nucleolus [GO:0005730]	-	hsa:26156;	1.43446	-1.40075		-1.51927
S100a10		Q6SQH4	Protein S100-A10	97	calcium-dependent protein binding [GO:0048306]; calcium ion binding [GO:0005509]; protein homodimerization activity [GO:0042803]; transmembrane transporter binding [GO:0044325]	membrane raft assembly [GO:0001765]; positive regulation of binding [GO:0051099]; positive regulation of focal adhesion assembly [GO:0051894]; positive regulation of GTPase activity [GO:0043547]; positive regulation of stress fiber assembly [GO:0051496]; positive regulation of substrate adhesion-dependent cell spreading [GO:1900026]; protein localization to plasma membrane [GO:0072659]; response …	AnxA2-p11 complex [GO:1990665]; collagen-containing extracellular matrix [GO:0062023]; cytoplasm [GO:0005737]; endoplasmic reticulum [GO:0005783]; extracellular exosome [GO:0070062]; extracellular region [GO:0005576]; extracellular space [GO:0005615]; extrinsic component of plasma membrane [GO:0019897]	-	hsa:6281;	2.52056	1.92618		1.44582
S100A11		G1SNE8	Protein S100-A11	105	cadherin binding involved in cell-cell adhesion [GO:0098641]; calcium-dependent protein binding [GO:0048306]; calcium ion binding [GO:0005509]; protein homodimerization activity [GO:0042803]; S100 protein binding [GO:0044548]	negative regulation of cell population proliferation [GO:0008285]; negative regulation of DNA replication [GO:0008156]; positive regulation of smooth muscle cell migration [GO:0014911]; signal transduction [GO:0007165]	adherens junction [GO:0005912]; cytoplasm [GO:0005737]; extracellular exosome [GO:0070062]; extracellular region [GO:0005576]; extracellular space [GO:0005615]; nucleus [GO:0005634]; ruffle [GO:0001726]; secretory granule lumen [GO:0034774]	PTM: Phosphorylation at Thr-10 by PRKCA significantly suppresses homodimerization and promotes association with NCL/nucleolin which induces nuclear translocation. {ECO:0000269|PubMed:18618420}.	hsa:6282;	2.29615	1.05851
SARNP		G1SYL9	SAP domain-containing ribonucleoprotein	210	DNA binding [GO:0003677]; RNA binding [GO:0003723]	mRNA export from nucleus [GO:0006406]; poly(A)+ mRNA export from nucleus [GO:0016973]; regulation of translation [GO:0006417]	cytoplasmic ribonucleoprotein granule [GO:0036464]; nuclear speck [GO:0016607]; nucleoplasm [GO:0005654]; nucleus [GO:0005634]; transcription export complex [GO:0000346]	-	hsa:84324;	1.46407	1.10905		0.973022
SDCBP		G1TB50	Syntenin-1	298	cell adhesion molecule binding [GO:0050839]; cytoskeletal anchor activity [GO:0008093]; ephrin receptor binding [GO:0046875]; frizzled binding [GO:0005109]; growth factor binding [GO:0019838]; identical protein binding [GO:0042802]; interleukin-5 receptor binding [GO:0005137]; neurexin family protein binding [GO:0042043]; phosphatidylinositol-4,5-bisphosphate binding [GO:0005546]; protein-contain…	actin cytoskeleton organization [GO:0030036]; chemical synaptic transmission [GO:0007268]; intracellular signal transduction [GO:0035556]; negative regulation of proteasomal ubiquitin-dependent protein catabolic process [GO:0032435]; negative regulation of receptor internalization [GO:0002091]; negative regulation of transcription by RNA polymerase II [GO:0000122]; positive regulation of cell gro…	adherens junction [GO:0005912]; azurophil granule lumen [GO:0035578]; blood microparticle [GO:0072562]; cytoplasm [GO:0005737]; cytoskeleton [GO:0005856]; cytosol [GO:0005829]; endoplasmic reticulum membrane [GO:0005789]; extracellular exosome [GO:0070062]; extracellular region [GO:0005576]; extracellular space [GO:0005615]; extracellular vesicle [GO:1903561]; focal adhesion [GO:0005925]; interle…	PTM: Phosphorylated on tyrosine residues.	hsa:6386;	1.72456	-1.07572		-0.928003
SEC61B	+	A0A5F9C445;A0A5F9D860	Protein transport protein Sec61 subunit beta	96	epidermal growth factor binding [GO:0048408]; ribosome binding [GO:0043022]; RNA binding [GO:0003723]	posttranslational protein targeting to membrane, translocation [GO:0031204]; retrograde protein transport, ER to cytosol [GO:0030970]; SRP-dependent cotranslational protein targeting to membrane, translocation [GO:0006616]; ubiquitin-dependent ERAD pathway [GO:0030433]	cytosol [GO:0005829]; endoplasmic reticulum [GO:0005783]; endoplasmic reticulum membrane [GO:0005789]; endoplasmic reticulum quality control compartment [GO:0044322]; endoplasmic reticulum Sec complex [GO:0031205]; integral component of membrane [GO:0016021]; membrane [GO:0016020]; Sec61 translocon complex [GO:0005784]	-	hsa:10952;	3.22004	4.04901
SEC62		G1SVQ8	Translocation protein SEC62	399	signaling receptor activity [GO:0038023]	cotranslational protein targeting to membrane [GO:0006613]; posttranslational protein targeting to endoplasmic reticulum membrane [GO:0006620]; posttranslational protein targeting to membrane, translocation [GO:0031204]	endoplasmic reticulum [GO:0005783]; integral component of endoplasmic reticulum membrane [GO:0030176]; integral component of membrane [GO:0016021]; membrane [GO:0016020]; rough endoplasmic reticulum [GO:0005791]	-	hsa:7095;	2.30831	-1.25289
SERPINB2		B7NZ99	Plasminogen activator inhibitor 2	415	serine-type endopeptidase inhibitor activity [GO:0004867]	fibrinolysis [GO:0042730]; negative regulation of apoptotic process [GO:0043066]; negative regulation of endopeptidase activity [GO:0010951]; wound healing [GO:0042060]	cytoplasm [GO:0005737]; extracellular region [GO:0005576]; extracellular space [GO:0005615]; plasma membrane [GO:0005886]	PTM: The signal sequence is not cleaved.	hsa:5055;	1.76434	-2.04716
SERPINB8;SERPINE2		G1SLM4;A0A5F9D217;A0A5F9DSG1	Serpin B8	374	serine-type endopeptidase inhibitor activity [GO:0004867]	epithelial cell-cell adhesion [GO:0090136]; negative regulation of endopeptidase activity [GO:0010951]	collagen-containing extracellular matrix [GO:0062023]; cytoplasm [GO:0005737]; cytosol [GO:0005829]; extracellular exosome [GO:0070062]; extracellular space [GO:0005615]	-	hsa:5271;	1.85598	-2.12598
SF3B4		G1SM50	Splicing factor 3B subunit 4	424	RNA binding [GO:0003723]; splicing factor binding [GO:1990935]	mRNA processing [GO:0006397]; mRNA splicing, via spliceosome [GO:0000398]; positive regulation of mRNA splicing, via spliceosome [GO:0048026]; RNA splicing [GO:0008380]; RNA splicing, via transesterification reactions [GO:0000375]	nucleolus [GO:0005730]; nucleoplasm [GO:0005654]; nucleus [GO:0005634]; spliceosomal complex [GO:0005681]; U12-type spliceosomal complex [GO:0005689]; U2-type precatalytic spliceosome [GO:0071005]	-	hsa:10262;	4.71035	-1.37775
SGPL1		G1TEG1	Sphingosine-1-phosphate lyase 1	568	pyridoxal phosphate binding [GO:0030170]; sphinganine-1-phosphate aldolase activity [GO:0008117]	ameboidal-type cell migration [GO:0001667]; androgen metabolic process [GO:0008209]; apoptotic signaling pathway [GO:0097190]; ceramide metabolic process [GO:0006672]; estrogen metabolic process [GO:0008210]; face morphogenesis [GO:0060325]; fatty acid metabolic process [GO:0006631]; fibroblast migration [GO:0010761]; hemopoiesis [GO:0030097]; kidney development [GO:0001822]; Leydig cell differen…	endoplasmic reticulum [GO:0005783]; endoplasmic reticulum membrane [GO:0005789]; integral component of endoplasmic reticulum membrane [GO:0030176]	-	hsa:8879;	2.60704	0.832781
SLC16A3		A0A5F9DEB8;G1U5M4	Monocarboxylate transporter 4	465	lactate transmembrane transporter activity [GO:0015129]; monocarboxylic acid transmembrane transporter activity [GO:0008028]; RNA binding [GO:0003723]; symporter activity [GO:0015293]	monocarboxylic acid transport [GO:0015718]; plasma membrane lactate transport [GO:0035879]	apical plasma membrane [GO:0016324]; basolateral plasma membrane [GO:0016323]; integral component of membrane [GO:0016021]; integral component of plasma membrane [GO:0005887]; integral component of postsynaptic density membrane [GO:0099061]; lateral plasma membrane [GO:0016328]; membrane [GO:0016020]; nuclear membrane [GO:0031965]; parallel fiber to Purkinje cell synapse [GO:0098688]; plasma memb…	-	hsa:9123;	1.80281	-1.66422
SMARCA2		A0A5F9DTN8;A0A5F9DIB5;G1TH12;A0A5F9CZA2;A0A5F9CF48;A0A5F9DMK3;A0A5F9CXC8	Probable global transcription activator SNF2L2	1590	ATPase, acting on DNA [GO:0008094]; ATP binding [GO:0005524]; chromatin binding [GO:0003682]; DNA binding [GO:0003677]; helicase activity [GO:0004386]; histone binding [GO:0042393]; hydrolase activity [GO:0016787]; nucleosome-dependent ATPase activity [GO:0070615]; transcription cis-regulatory region binding [GO:0000976]; transcription coactivator activity [GO:0003713]	ATP-dependent chromatin remodeling [GO:0043044]; chromatin remodeling [GO:0006338]; negative regulation of cell growth [GO:0030308]; negative regulation of cell population proliferation [GO:0008285]; negative regulation of transcription, DNA-templated [GO:0045892]; negative regulation of transcription by RNA polymerase II [GO:0000122]; nervous system development [GO:0007399]; positive regulation …	chromatin [GO:0000785]; intermediate filament cytoskeleton [GO:0045111]; intracellular membrane-bounded organelle [GO:0043231]; nBAF complex [GO:0071565]; npBAF complex [GO:0071564]; nucleoplasm [GO:0005654]; nucleus [GO:0005634]; SWI/SNF complex [GO:0016514]	-	hsa:6595;	2.60169	1.15902
SNRNP70		G1T8P3;A0A5F9D626	U1 small nuclear ribonucleoprotein 70 kDa	437	mRNA binding [GO:0003729]; RNA binding [GO:0003723]; snRNA binding [GO:0017069]; U1 snRNA binding [GO:0030619]	mRNA splicing, via spliceosome [GO:0000398]; negative regulation of chaperone-mediated autophagy [GO:1904715]; negative regulation of protein refolding [GO:0061084]; positive regulation of mRNA splicing, via spliceosome [GO:0048026]; regulation of ATPase activity [GO:0043462]; regulation of RNA splicing [GO:0043484]	nuclear speck [GO:0016607]; nucleoplasm [GO:0005654]; nucleus [GO:0005634]; spliceosomal complex [GO:0005681]; U1 snRNP [GO:0005685]; U2-type prespliceosome [GO:0071004]	PTM: The N-terminus is blocked.; PTM: Extensively phosphorylated on serine residues in the C-terminal region. {ECO:0000269|PubMed:8332490}.	hsa:6625;	1.30916	-1.20927
SNRPD2		G1TI40	Small nuclear ribonucleoprotein Sm D2	118	RNA binding [GO:0003723]; U1 snRNP binding [GO:1990446]	mRNA splicing, via spliceosome [GO:0000398]; RNA splicing [GO:0008380]; spliceosomal complex assembly [GO:0000245]; spliceosomal snRNP assembly [GO:0000387]	catalytic step 2 spliceosome [GO:0071013]; cytosol [GO:0005829]; extracellular exosome [GO:0070062]; methylosome [GO:0034709]; nucleoplasm [GO:0005654]; nucleus [GO:0005634]; pICln-Sm protein complex [GO:0034715]; precatalytic spliceosome [GO:0071011]; small nuclear ribonucleoprotein complex [GO:0030532]; SMN-Sm protein complex [GO:0034719]; spliceosomal complex [GO:0005681]; U12-type spliceosoma…	-	hsa:6633;	2.90257	2.01706
SNRPF		G1T096	Small nuclear ribonucleoprotein F	86	RNA binding [GO:0003723]	mRNA splicing, via spliceosome [GO:0000398]; RNA splicing [GO:0008380]; spliceosomal snRNP assembly [GO:0000387]	catalytic step 2 spliceosome [GO:0071013]; cytosol [GO:0005829]; methylosome [GO:0034709]; nucleoplasm [GO:0005654]; nucleus [GO:0005634]; pICln-Sm protein complex [GO:0034715]; small nuclear ribonucleoprotein complex [GO:0030532]; SMN-Sm protein complex [GO:0034719]; spliceosomal complex [GO:0005681]; U12-type spliceosomal complex [GO:0005689]; U1 snRNP [GO:0005685]; U2-type catalytic step 2 spl…	-	hsa:6636;	1.60313	-1.76632
SNX6		A0A5F9DIW3;U3KMD1	Sorting nexin-6	406	dynactin binding [GO:0034452]; phosphatidylinositol binding [GO:0035091]; protein homodimerization activity [GO:0042803]; type I transforming growth factor beta receptor binding [GO:0034713]	cellular response to amyloid-beta [GO:1904646]; cellular response to epidermal growth factor stimulus [GO:0071364]; intracellular protein transport [GO:0006886]; negative regulation of epidermal growth factor-activated receptor activity [GO:0007175]; negative regulation of neuron apoptotic process [GO:0043524]; negative regulation of transcription, DNA-templated [GO:0045892]; negative regulation …	cytoplasm [GO:0005737]; cytosol [GO:0005829]; early endosome membrane [GO:0031901]; endosome [GO:0005768]; nucleus [GO:0005634]; retromer, tubulation complex [GO:0030905]; retromer complex [GO:0030904]; tubular endosome [GO:0097422]	PTM: In vitro phosphorylated by PIM1; not affecting PIM1-dependent nuclear translocation (PubMed:11591366). {ECO:0000269|PubMed:11591366}.	hsa:58533;	1.53928	-1.66053
SPTAN1		A0A5F9CJ90;A0A5F9CAW8;A0A5F9CZW4;A0A5F9CJ94;A0A5F9D2T1	Spectrin alpha chain, non-erythrocytic 1	2472	actin binding [GO:0003779]; cadherin binding [GO:0045296]; calcium ion binding [GO:0005509]; calmodulin binding [GO:0005516]; structural constituent of cytoskeleton [GO:0005200]	actin filament capping [GO:0051693]	cytosol [GO:0005829]; extracellular exosome [GO:0070062]; extracellular region [GO:0005576]; extracellular vesicle [GO:1903561]; intracellular membrane-bounded organelle [GO:0043231]; membrane [GO:0016020]; microtubule cytoskeleton [GO:0015630]; specific granule lumen [GO:0035580]; spectrin [GO:0008091]; tertiary granule lumen [GO:1904724]	PTM: Phosphorylation of Tyr-1176 decreases sensitivity to cleavage by calpain in vitro. {ECO:0000250}.	hsa:6709;	1.30898	2.08517
SSBP1		A0A5F9CS41;G1TWH4;Q95KK4;G1SKF0	Single-stranded DNA-binding protein, mitochondrial	148	chromatin binding [GO:0003682]; identical protein binding [GO:0042802]; protein homodimerization activity [GO:0042803]; RNA binding [GO:0003723]; single-stranded DNA binding [GO:0003697]	DNA unwinding involved in DNA replication [GO:0006268]; mitochondrial DNA replication [GO:0006264]; mitochondrion morphogenesis [GO:0070584]; positive regulation of DNA helicase activity [GO:1905776]; positive regulation of helicase activity [GO:0051096]; positive regulation of mitochondrial DNA replication [GO:0090297]; protein homotetramerization [GO:0051289]	extracellular exosome [GO:0070062]; mitochondrial matrix [GO:0005759]; mitochondrial nucleoid [GO:0042645]; mitochondrion [GO:0005739]; nucleoid [GO:0009295]; nucleus [GO:0005634]	-	hsa:6742;	2.46408	1.35194
STIP1		G1TAF8;A0A5F9C7Q4	Stress-induced-phosphoprotein 1	543	chaperone binding [GO:0051087]; Hsp70 protein binding [GO:0030544]; Hsp90 protein binding [GO:0051879]; protein C-terminus binding [GO:0008022]; RNA binding [GO:0003723]	cellular response to interleukin-7 [GO:0098761]	chaperone complex [GO:0101031]; cytosol [GO:0005829]; dynein axonemal particle [GO:0120293]; Golgi apparatus [GO:0005794]; nucleus [GO:0005634]; protein-containing complex [GO:0032991]	-	hsa:10963;	2.7132	1.06999
SUCLA2		G1U276	Succinate--CoA ligase [ADP-forming] subunit beta, mitochondrial	463	ATP binding [GO:0005524]; magnesium ion binding [GO:0000287]; succinate-CoA ligase (ADP-forming) activity [GO:0004775]; succinate-CoA ligase (GDP-forming) activity [GO:0004776]	succinate metabolic process [GO:0006105]; succinyl-CoA metabolic process [GO:0006104]; succinyl-CoA pathway [GO:0006781]; tricarboxylic acid cycle [GO:0006099]	extracellular exosome [GO:0070062]; mitochondrial matrix [GO:0005759]; mitochondrion [GO:0005739]; succinate-CoA ligase complex [GO:0042709]	-	hsa:8803;	1.36714	-1.20837
SULT1A1	+	G1SFL7;A0A5F9DVA6	Sulfotransferase 1A1	295	3'-phosphoadenosine 5'-phosphosulfate binding [GO:0050656]; aryl sulfotransferase activity [GO:0004062]; flavonol 3-sulfotransferase activity [GO:0047894]; steroid sulfotransferase activity [GO:0050294]; sulfotransferase activity [GO:0008146]	3'-phosphoadenosine 5'-phosphosulfate metabolic process [GO:0050427]; amine metabolic process [GO:0009308]; catecholamine metabolic process [GO:0006584]; estrogen metabolic process [GO:0008210]; ethanol catabolic process [GO:0006068]; flavonoid metabolic process [GO:0009812]; sulfation [GO:0051923]; xenobiotic metabolic process [GO:0006805]	cytoplasm [GO:0005737]; cytosol [GO:0005829]	-	hsa:6817;	1.50459	-0.898176		-1.44974
SVEP1		G1TB95;A0A5F9DJQ1;A0A5F9DFD1;A0A5F9D5V1;A0A5F9DMT7	Sushi, von Willebrand factor type A, EGF and pentraxin domain-containing protein 1	3571	calcium ion binding [GO:0005509]; chromatin binding [GO:0003682]	cell adhesion [GO:0007155]; epidermis development [GO:0008544]; gene expression [GO:0010467]; lymph circulation [GO:0003017]; lymph vessel morphogenesis [GO:0036303]; Tie signaling pathway [GO:0048014]; tight junction organization [GO:0120193]	cytoplasm [GO:0005737]; extracellular space [GO:0005615]; membrane [GO:0016020]; nucleus [GO:0005634]	PTM: O-glycosylated with core 1 or possibly core 8 glycans. {ECO:0000269|PubMed:22171320}.	hsa:79987;	1.79234	-0.983922
TM9SF4		A0A5F9DE69;A0A5F9DQY4;G1T5I3	Transmembrane 9 superfamily member 4	642	?	cell adhesion [GO:0007155]; phagocytosis [GO:0006909]; positive regulation of protein exit from endoplasmic reticulum [GO:0070863]; positive regulation of protein localization to cell surface [GO:2000010]; protein localization to membrane [GO:0072657]; regulation of intracellular pH [GO:0051453]; response to hypoxia [GO:0001666]; vacuolar proton-transporting V-type ATPase complex assembly [GO:007…	early endosome [GO:0005769]; Golgi apparatus [GO:0005794]; integral component of membrane [GO:0016021]; membrane [GO:0016020]	-	hsa:9777;	1.53876	-0.842673
TMCO1		A0A5F9D2Y2;G1SV60;A0A5F9CG39	Calcium load-activated calcium channel (Transmembrane and coiled-coil domain-containing protein 1)	239	calcium channel activity [GO:0005262]; ribosome binding [GO:0043022]	calcium ion transmembrane transport [GO:0070588]; cellular calcium ion homeostasis [GO:0006874]; endoplasmic reticulum calcium ion homeostasis [GO:0032469]; ER overload response [GO:0006983]	cytoplasm [GO:0005737]; endoplasmic reticulum [GO:0005783]; Golgi membrane [GO:0000139]; integral component of endoplasmic reticulum membrane [GO:0030176]	-	hsa:54499;	2.355	-0.83937
TMSB4		P34032	Thymosin beta-4	44	actin monomer binding [GO:0003785]; enzyme binding [GO:0019899]; RNA binding [GO:0003723]	actin filament organization [GO:0007015]; cytoplasmic sequestering of NF-kappaB [GO:0007253]; negative regulation of interleukin-8 production [GO:0032717]; negative regulation of NF-kappaB transcription factor activity [GO:0032088]; negative regulation of NIK/NF-kappaB signaling [GO:1901223]; negative regulation of RNA polymerase II regulatory region sequence-specific DNA binding [GO:1903026]; po…	cytoplasm [GO:0005737]; cytoskeleton [GO:0005856]; cytosol [GO:0005829]; extracellular region [GO:0005576]; nucleus [GO:0005634]; platelet alpha granule lumen [GO:0031093]	-	hsa:7114;	1.6949	3.2555		4.21587
TNKS1BP1		G1TV92	182 kDa tankyrase-1-binding protein	1729	ankyrin repeat binding [GO:0071532]; cadherin binding [GO:0045296]; enzyme binding [GO:0019899]; protein-containing complex binding [GO:0044877]	cellular response to ionizing radiation [GO:0071479]; double-strand break repair [GO:0006302]; positive regulation of peptidyl-serine phosphorylation [GO:0033138]; positive regulation of peptidyl-threonine phosphorylation [GO:0010800]; positive regulation of protein autophosphorylation [GO:0031954]; telomere maintenance via telomerase [GO:0007004]	actin cytoskeleton [GO:0015629]; adherens junction [GO:0005912]; CCR4-NOT complex [GO:0030014]; cytoplasm [GO:0005737]; cytosol [GO:0005829]; heterochromatin [GO:0000792]; nucleus [GO:0005634]; plasma membrane [GO:0005886]	PTM: ADP-ribosylated by TNKS1 (in vitro).	hsa:85456;	1.79058	0.895806
TNPO2		G1SUT0	Transportin-2	897	nuclear import signal receptor activity [GO:0061608]; nuclear localization sequence binding [GO:0008139]; small GTPase binding [GO:0031267]	protein import into nucleus [GO:0006606]	cytoplasm [GO:0005737]; nucleus [GO:0005634]	-	hsa:30000;	2.54494	-1.54507
TPM1	+	A0A5F9D6U8;A0A5F9CLU9	Tropomyosin alpha-1 chain	284	actin binding [GO:0003779]; actin filament binding [GO:0051015]; cytoskeletal protein binding [GO:0008092]; identical protein binding [GO:0042802]; protein heterodimerization activity [GO:0046982]; protein homodimerization activity [GO:0042803]; structural constituent of cytoskeleton [GO:0005200]; structural constituent of muscle [GO:0008307]	actin filament organization [GO:0007015]; cardiac muscle contraction [GO:0060048]; cellular response to reactive oxygen species [GO:0034614]; cytoskeleton organization [GO:0007010]; muscle contraction [GO:0006936]; muscle filament sliding [GO:0030049]; negative regulation of cell migration [GO:0030336]; negative regulation of vascular associated smooth muscle cell migration [GO:1904753]; negative…	actin cytoskeleton [GO:0015629]; actin filament [GO:0005884]; bleb [GO:0032059]; cytoskeleton [GO:0005856]; cytosol [GO:0005829]; muscle thin filament tropomyosin [GO:0005862]; ruffle membrane [GO:0032587]; sarcomere [GO:0030017]; stress fiber [GO:0001725]	PTM: Phosphorylated at Ser-283 by DAPK1 in response to oxidative stress and this phosphorylation enhances stress fiber formation in endothelial cells. {ECO:0000269|PubMed:17895359}.	hsa:7168;	1.90203	2.13157
TRA2B		A0A5F9DQE0;G1U9B4;A0A5F9C7G5	Transformer-2 protein homolog beta	288	identical protein binding [GO:0042802]; mRNA binding [GO:0003729]; pre-mRNA binding [GO:0036002]; protein domain specific binding [GO:0019904]; RNA binding [GO:0003723]	cellular response to glucose stimulus [GO:0071333]; cerebral cortex regionalization [GO:0021796]; embryonic brain development [GO:1990403]; mRNA splicing, via spliceosome [GO:0000398]; positive regulation of mRNA splicing, via spliceosome [GO:0048026]; regulation of alternative mRNA splicing, via spliceosome [GO:0000381]; regulation of RNA splicing [GO:0043484]; response to reactive oxygen specie…	nuclear inner membrane [GO:0005637]; nucleoplasm [GO:0005654]; nucleus [GO:0005634]; perinuclear region of cytoplasm [GO:0048471]; protein-containing complex [GO:0032991]; spliceosomal complex [GO:0005681]	PTM: Phosphorylated in the RS domains. {ECO:0000269|PubMed:9546399}.; PTM: Dimethylation at Arg-241 is probably asymmetric.	hsa:6434;	1.47897	-1.44353
TRAPPC3		G1T0H7;A0A5F9CFS7	Trafficking protein particle complex subunit 3	180	?	endoplasmic reticulum to Golgi vesicle-mediated transport [GO:0006888]; intra-Golgi vesicle-mediated transport [GO:0006891]	cis-Golgi network membrane [GO:0033106]; cytosol [GO:0005829]; endoplasmic reticulum [GO:0005783]; Golgi apparatus [GO:0005794]; Golgi membrane [GO:0000139]; TRAPP complex [GO:0030008]	-	hsa:27095;	1.75656	-1.146
TSFM		A0A5F9DU46;G1T3G8;A0A5F9D5I7	Elongation factor Ts, mitochondrial	325	RNA binding [GO:0003723]; translation elongation factor activity [GO:0003746]	mitochondrial translational elongation [GO:0070125]; regulation of DNA-templated transcription, elongation [GO:0032784]; regulation of mitochondrial translation [GO:0070129]; translational elongation [GO:0006414]	mitochondrial matrix [GO:0005759]; mitochondrion [GO:0005739]; nucleoplasm [GO:0005654]	-	hsa:10102;	2.51885	-1.29669
TSPAN3	+	A0A5F9D755;A0A5F9DCU8;G1TF66;G1TCD1	Tetraspanin-3	253	?	-	extracellular exosome [GO:0070062]; integral component of plasma membrane [GO:0005887]	-	hsa:10099;	1.76312	-2.66539
TUBA1A		G1U466;G1TQR3;A0A5F9DIN8;A0A5F9CBP0	Tubulin alpha-1A chain	451	GTP binding [GO:0005525]; identical protein binding [GO:0042802]; protein domain specific binding [GO:0019904]; structural constituent of cytoskeleton [GO:0005200]; structural molecule activity [GO:0005198]	cell division [GO:0051301]; cytoskeleton-dependent intracellular transport [GO:0030705]; microtubule-based process [GO:0007017]; microtubule cytoskeleton organization [GO:0000226]; mitotic cell cycle [GO:0000278]; regulation of synapse organization [GO:0050807]	cytoplasm [GO:0005737]; cytoplasmic microtubule [GO:0005881]; cytoplasmic ribonucleoprotein granule [GO:0036464]; cytosol [GO:0005829]; extracellular exosome [GO:0070062]; membrane raft [GO:0045121]; microtubule [GO:0005874]; microtubule cytoskeleton [GO:0015630]; myelin sheath [GO:0043209]; neuromuscular junction [GO:0031594]; nucleus [GO:0005634]; recycling endosome [GO:0055037]	PTM: Some glutamate residues at the C-terminus are polyglutamylated, resulting in polyglutamate chains on the gamma-carboxyl group (PubMed:26875866). Polyglutamylation plays a key role in microtubule severing by spastin (SPAST). SPAST preferentially recognizes and acts on microtubules decorated with short polyglutamate tails: severing activity by SPAST increases as the number of glutamates per tu…	hsa:7846;	2.51126	-0.803283
TXNDC12		G1SGI8	Thioredoxin domain-containing protein 12	172	protein-disulfide reductase (glutathione) activity [GO:0019153]; protein-disulfide reductase activity [GO:0015035]	negative regulation of cell death [GO:0060548]; negative regulation of endoplasmic reticulum stress-induced intrinsic apoptotic signaling pathway [GO:1902236]	endoplasmic reticulum [GO:0005783]; endoplasmic reticulum lumen [GO:0005788]	-	hsa:51060;	2.91241	1.26198		1.0079
UBAP2L		A0A5F9D7U8;G1TP25;A0A5F9CMD2;A0A5F9CH49;A0A5F9CRZ1;A0A5F9DS31	Ubiquitin-associated protein 2-like	1087	RNA binding [GO:0003723]	binding of sperm to zona pellucida [GO:0007339]; hematopoietic stem cell homeostasis [GO:0061484]; stress granule assembly [GO:0034063]	cytoplasm [GO:0005737]; cytoplasmic stress granule [GO:0010494]; nucleus [GO:0005634]; PcG protein complex [GO:0031519]	PTM: Acetylated.	hsa:9898;	2.79112	1.56281
UBE2D4	+	G1SW41;A0A5F9DUU5;A0A5F9DII5;A0A5F9DQ23	Ubiquitin-conjugating enzyme E2 D4	147	ATP binding [GO:0005524]; ubiquitin conjugating enzyme activity [GO:0061631]; ubiquitin protein ligase binding [GO:0031625]; ubiquitin-protein transferase activity [GO:0004842]	protein K11-linked ubiquitination [GO:0070979]; protein K27-linked ubiquitination [GO:0044314]; protein K29-linked ubiquitination [GO:0035519]; protein K48-linked ubiquitination [GO:0070936]; protein K63-linked ubiquitination [GO:0070534]; protein K6-linked ubiquitination [GO:0085020]; protein polyubiquitination [GO:0000209]; protein ubiquitination [GO:0016567]; ubiquitin-dependent protein catabo…	nucleus [GO:0005634]; ubiquitin ligase complex [GO:0000151]	-	hsa:51619;	3.42699	-1.89285
UBE2M		G1TC10	NEDD8-conjugating enzyme Ubc12	183	ATP binding [GO:0005524]; NEDD8 transferase activity [GO:0019788]; ubiquitin-protein transferase activity [GO:0004842]	cellular protein modification process [GO:0006464]; positive regulation of neuron apoptotic process [GO:0043525]; post-translational protein modification [GO:0043687]; protein neddylation [GO:0045116]	cytosol [GO:0005829]; nucleoplasm [GO:0005654]; nucleus [GO:0005634]	PTM: The acetylation of Met-1 increases affinity for DCUN1D1 by about 2 orders of magnitude and is crucial for NEDD8 transfer to cullins. {ECO:0000269|PubMed:21940857, ECO:0000269|PubMed:23201271}.	hsa:9040;	3.67094	2.0728
UFM1		A0A5F9DH54;G1SMJ5	Ubiquitin-fold modifier 1	85	?	brain development [GO:0007420]; negative regulation of apoptotic process [GO:0043066]; negative regulation of protein import into nucleus [GO:0042308]; protein K69-linked ufmylation [GO:1990592]; protein ufmylation [GO:0071569]; regulation of intracellular estrogen receptor signaling pathway [GO:0033146]; response to endoplasmic reticulum stress [GO:0034976]; reticulophagy [GO:0061709]	cytoplasm [GO:0005737]; endoplasmic reticulum [GO:0005783]; nucleus [GO:0005634]	-	hsa:51569;	1.36073	-1.10934
USP7		A0A5F9CW54;A0A5F9DN55;A0A5F9CWG1;G1SJW8;A0A5F9DBB3;A0A5F9D6U9;A0A5F9CK76;A0A5F9C958;U3KNR1	Ubiquitin carboxyl-terminal hydrolase 7	1102	cysteine-type endopeptidase activity [GO:0004197]; deubiquitinase activity [GO:0101005]; Lys48-specific deubiquitinase activity [GO:1990380]; p53 binding [GO:0002039]; protein C-terminus binding [GO:0008022]; thiol-dependent deubiquitinase [GO:0004843]; transcription factor binding [GO:0008134]; ubiquitin protein ligase binding [GO:0031625]	histone H2B conserved C-terminal lysine deubiquitination [GO:0035616]; maintenance of DNA methylation [GO:0010216]; monoubiquitinated protein deubiquitination [GO:0035520]; negative regulation of NF-kappaB transcription factor activity [GO:0032088]; negative regulation of proteasomal ubiquitin-dependent protein catabolic process [GO:0032435]; positive regulation of DNA demethylation [GO:1901537];…	chromosome [GO:0005694]; cytosol [GO:0005829]; nuclear body [GO:0016604]; nucleoplasm [GO:0005654]; nucleus [GO:0005634]; PML body [GO:0016605]; protein-containing complex [GO:0032991]	PTM: Isoform 1: Phosphorylated. Isoform 1 is phosphorylated at positions Ser-18 and Ser-963. Isoform 2: Not phosphorylated. {ECO:0000269|PubMed:17651432}.; PTM: Isoform 1: Polyneddylated. Isoform 2: Not Polyneddylated.; PTM: Isoform 1 and isoform 2: Not sumoylated.; PTM: Isoform 1 and isoform 2: Polyubiquitinated by herpesvirus 1 trans-acting transcriptional protein ICP0/VMW110; leading to its su…	hsa:7874;	1.91036	-0.819267
VAC14		A0A5F9D116;G1U2U9	Protein VAC14 homolog	782	identical protein binding [GO:0042802]; signaling receptor activity [GO:0038023]	phosphatidylinositol biosynthetic process [GO:0006661]; positive regulation of kinase activity [GO:0033674]; signal transduction [GO:0007165]	cytosol [GO:0005829]; early endosome membrane [GO:0031901]; endoplasmic reticulum [GO:0005783]; endosome membrane [GO:0010008]; extrinsic component of vacuolar membrane [GO:0000306]; Golgi membrane [GO:0000139]; intracellular membrane-bounded organelle [GO:0043231]; late endosome membrane [GO:0031902]; PAS complex [GO:0070772]	-	hsa:55697;	1.69598	-1.0314
VAPA		A0A5F9CLZ4;G1SVI9	Vesicle-associated membrane protein-associated protein A	249	cadherin binding [GO:0045296]; FFAT motif binding [GO:0033149]; microtubule binding [GO:0008017]; protein domain specific binding [GO:0019904]; protein heterodimerization activity [GO:0046982]	cell death [GO:0008219]; COPII-coated vesicle budding [GO:0090114]; endoplasmic reticulum to Golgi vesicle-mediated transport [GO:0006888]; membrane fusion [GO:0061025]; negative regulation by host of viral genome replication [GO:0044828]; neuron projection development [GO:0031175]; positive regulation by host of viral genome replication [GO:0044829]; positive regulation by host of viral release …	azurophil granule membrane [GO:0035577]; bicellular tight junction [GO:0005923]; cytosol [GO:0005829]; endoplasmic reticulum [GO:0005783]; endoplasmic reticulum membrane [GO:0005789]; integral component of membrane [GO:0016021]; microtubule cytoskeleton [GO:0015630]; nuclear membrane [GO:0031965]; plasma membrane [GO:0005886]; vesicle [GO:0031982]	-	hsa:9218;	2.43494	1.25443		1.52505
VDAC1		Q9TT15;A0A5F9D2Q6	Voltage-dependent anion-selective channel protein 1	283	ceramide binding [GO:0097001]; cholesterol binding [GO:0015485]; phosphatidylcholine binding [GO:0031210]; porin activity [GO:0015288]; protein-containing complex binding [GO:0044877]; protein kinase binding [GO:0019901]; transmembrane transporter binding [GO:0044325]; voltage-gated anion channel activity [GO:0008308]	anion transport [GO:0006820]; apoptotic process [GO:0006915]; behavioral fear response [GO:0001662]; epithelial cell differentiation [GO:0030855]; learning [GO:0007612]; mitochondrial calcium ion transmembrane transport [GO:0006851]; negative regulation of apoptotic process [GO:0043066]; negative regulation of calcium import into the mitochondrion [GO:0110099]; negative regulation of reactive oxy…	extracellular exosome [GO:0070062]; membrane [GO:0016020]; membrane raft [GO:0045121]; mitochondrial membrane [GO:0031966]; mitochondrial nucleoid [GO:0042645]; mitochondrial outer membrane [GO:0005741]; mitochondrial permeability transition pore complex [GO:0005757]; mitochondrion [GO:0005739]; nucleus [GO:0005634]; plasma membrane [GO:0005886]; pore complex [GO:0046930]; synaptic vesicle [GO:00…	PTM: Phosphorylation at Ser-193 by NEK1 promotes the open conformational state preventing excessive mitochondrial membrane permeability and subsequent apoptotic cell death after injury. Phosphorylation by the AKT-GSK3B axis stabilizes the protein probably by preventing ubiquitin-mediated proteasomal degradation. {ECO:0000269|PubMed:20230784}.; PTM: Ubiquitinated (PubMed:25621951, PubMed:32047033)…	hsa:7416;	2.21869	1.0751		1.03127
VDAC2		P68003;G1SWI3;A0A5F9D251;A0A5F9DM33	Voltage-dependent anion-selective channel protein 2	294	ceramide binding [GO:0097001]; cholesterol binding [GO:0015485]; nucleotide binding [GO:0000166]; phosphatidylcholine binding [GO:0031210]; porin activity [GO:0015288]; voltage-gated anion channel activity [GO:0008308]	anion transport [GO:0006820]; binding of sperm to zona pellucida [GO:0007339]; mitochondrial outer membrane permeabilization [GO:0097345]; negative regulation of intrinsic apoptotic signaling pathway [GO:2001243]; negative regulation of protein polymerization [GO:0032272]	acrosomal vesicle [GO:0001669]; membrane [GO:0016020]; membrane raft [GO:0045121]; mitochondrial membrane [GO:0031966]; mitochondrial nucleoid [GO:0042645]; mitochondrial outer membrane [GO:0005741]; mitochondrion [GO:0005739]; nucleus [GO:0005634]; pore complex [GO:0046930]; synaptic vesicle [GO:0008021]	PTM: Ubiquitinated by PRKN during mitophagy, leading to its degradation and enhancement of mitophagy. Deubiquitinated by USP30. {ECO:0000269|PubMed:25621951}.	hsa:7417;	2.78135	1.17056		0.968482
VDAC3		Q9TT13;A0A5S8HX71	Voltage-dependent anion-selective channel protein 3	283	nucleotide binding [GO:0000166]; porin activity [GO:0015288]; voltage-gated anion channel activity [GO:0008308]	adenine transport [GO:0015853]; regulation of cilium assembly [GO:1902017]	extracellular exosome [GO:0070062]; membrane [GO:0016020]; mitochondrial outer membrane [GO:0005741]; mitochondrion [GO:0005739]; nucleus [GO:0005634]; pore complex [GO:0046930]	PTM: Ubiquitinated by PRKN during mitophagy, leading to its degradation and enhancement of mitophagy. Deubiquitinated by USP30. {ECO:0000269|PubMed:25621951}.	hsa:7419;	2.31503	1.53084
WIBG		G1TI02;A0A5F9C3X1	Partner of Y14 and mago (PYM homolog 1 exon junction complex-associated factor)	204	ribosome binding [GO:0043022]; RNA binding [GO:0003723]	exon-exon junction complex disassembly [GO:1903259]; nuclear-transcribed mRNA catabolic process, nonsense-mediated decay [GO:0000184]; positive regulation of translation [GO:0045727]	cell junction [GO:0030054]; cytoplasm [GO:0005737]; cytosol [GO:0005829]; exon-exon junction complex [GO:0035145]; nucleolus [GO:0005730]; nucleoplasm [GO:0005654]	-	hsa:84305;	2.22122	1.32539
XPOT		A0A5F9DU51;A0A5F9CSI3;A0A5F9DST7;G1T2N8	Exportin-T	962	small GTPase binding [GO:0031267]; tRNA binding [GO:0000049]	intracellular protein transport [GO:0006886]; tRNA export from nucleus [GO:0006409]; tRNA re-export from nucleus [GO:0071528]	cytoplasm [GO:0005737]; cytosol [GO:0005829]; nuclear matrix [GO:0016363]; nucleoplasm [GO:0005654]	-	hsa:11260;	2.0383	-1.28614
XRCC6		G1SS22;A0A5F9C7N7	X-ray repair cross-complementing protein 6	609	5'-deoxyribose-5-phosphate lyase activity [GO:0051575]; ATPase, acting on DNA [GO:0008094]; ATP binding [GO:0005524]; cyclin binding [GO:0030332]; damaged DNA binding [GO:0003684]; DNA binding [GO:0003677]; DNA helicase activity [GO:0003678]; double-stranded DNA binding [GO:0003690]; hydrolase activity [GO:0016787]; protein-containing complex binding [GO:0044877]; protein C-terminus binding [GO:0…	activation of innate immune response [GO:0002218]; brain development [GO:0007420]; cellular hyperosmotic salinity response [GO:0071475]; cellular response to gamma radiation [GO:0071480]; cellular response to X-ray [GO:0071481]; DNA ligation [GO:0006266]; DNA recombination [GO:0006310]; double-strand break repair via classical nonhomologous end joining [GO:0097680]; double-strand break repair via…	chromosome, telomeric region [GO:0000781]; cytosol [GO:0005829]; extracellular region [GO:0005576]; ficolin-1-rich granule lumen [GO:1904813]; Ku70:Ku80 complex [GO:0043564]; membrane [GO:0016020]; nonhomologous end joining complex [GO:0070419]; nuclear telomere cap complex [GO:0000783]; nucleolus [GO:0005730]; nucleoplasm [GO:0005654]; nucleus [GO:0005634]; protein-containing complex [GO:0032991…	PTM: Phosphorylation by PRKDC may enhance helicase activity. Phosphorylation of Ser-51 does not affect DNA repair. {ECO:0000269|PubMed:10026262, ECO:0000269|PubMed:12547193, ECO:0000269|PubMed:9362500}.; PTM: ADP-ribosylated by PARP3. {ECO:0000269|PubMed:24598253}.	hsa:2547;	1.55248	0.915698
YAP1		G1U198	Transcriptional coactivator YAP1	504	chromatin binding [GO:0003682]; DNA-binding transcription factor binding [GO:0140297]; proline-rich region binding [GO:0070064]; protein C-terminus binding [GO:0008022]; RNA polymerase II cis-regulatory region sequence-specific DNA binding [GO:0000978]; transcription cis-regulatory region binding [GO:0000976]; transcription coactivator activity [GO:0003713]; transcription corepressor activity [GO…	bud elongation involved in lung branching [GO:0060449]; cardiac muscle tissue regeneration [GO:0061026]; cell morphogenesis [GO:0000902]; cell population proliferation [GO:0008283]; cellular response to DNA damage stimulus [GO:0006974]; cellular response to gamma radiation [GO:0071480]; cellular response to retinoic acid [GO:0071300]; contact inhibition [GO:0060242]; embryonic heart tube morphoge…	cytoplasm [GO:0005737]; cytosol [GO:0005829]; female germ cell nucleus [GO:0001674]; membrane [GO:0016020]; nucleoplasm [GO:0005654]; nucleus [GO:0005634]; TEAD-YAP complex [GO:0140552]	PTM: Phosphorylated by LATS1 and LATS2; leading to cytoplasmic translocation and inactivation (PubMed:18158288, PubMed:20048001). Phosphorylated by ABL1; leading to YAP1 stabilization, enhanced interaction with TP73 and recruitment onto proapoptotic genes; in response to DNA damage (PubMed:18280240). Phosphorylation at Ser-400 and Ser-403 by CK1 is triggered by previous phosphorylation at Ser-397…	hsa:10413;	1.59904	0.935056
YBX1		Q28618;G1TSH8;A0A5F9C420;G1U1V6	Y-box-binding protein 1	324	C5-methylcytidine-containing RNA binding [GO:0062153]; chromatin binding [GO:0003682]; DNA binding [GO:0003677]; double-stranded DNA binding [GO:0003690]; GTPase binding [GO:0051020]; miRNA binding [GO:0035198]; mRNA binding [GO:0003729]; nucleic acid binding [GO:0003676]; RNA binding [GO:0003723]; sequence-specific double-stranded DNA binding [GO:1990837]; single-stranded DNA binding [GO:0003697]	cellular response to interleukin-7 [GO:0098761]; CRD-mediated mRNA stabilization [GO:0070934]; embryonic morphogenesis [GO:0048598]; epidermis development [GO:0008544]; in utero embryonic development [GO:0001701]; miRNA transport [GO:1990428]; mRNA processing [GO:0006397]; mRNA stabilization [GO:0048255]; negative regulation of cellular senescence [GO:2000773]; negative regulation of striated mus…	CRD-mediated mRNA stability complex [GO:0070937]; cytoplasm [GO:0005737]; cytoplasmic stress granule [GO:0010494]; cytosol [GO:0005829]; extracellular exosome [GO:0070062]; extracellular region [GO:0005576]; histone pre-mRNA 3'end processing complex [GO:0071204]; intracellular membrane-bounded organelle [GO:0043231]; messenger ribonucleoprotein complex [GO:1990124]; nuclear membrane [GO:0031965];…	PTM: Ubiquitinated by RBBP6; leading to a decrease of YBX1 transcactivational ability. {ECO:0000269|PubMed:18851979}.; PTM: In the absence of phosphorylation the protein is retained in the cytoplasm. {ECO:0000269|PubMed:15806160, ECO:0000269|Ref.6}.; PTM: Cleaved by a 20S proteasomal protease in response to agents that damage DNA. Cleavage takes place in the absence of ubiquitination and ATP. The…	hsa:4904;	2.97082	1.38872
YBX3		A0A5F9D6S8;G1TS97;A0A5F9CKP3	Y-box-binding protein 3	372	mRNA 3'-UTR binding [GO:0003730]; nucleic acid binding [GO:0003676]; polysome binding [GO:1905538]; RNA binding [GO:0003723]; RNA polymerase II transcription regulatory region sequence-specific DNA binding [GO:0000977]; small GTPase binding [GO:0031267]	3'-UTR-mediated mRNA stabilization [GO:0070935]; cellular hyperosmotic response [GO:0071474]; cellular response to tumor necrosis factor [GO:0071356]; fertilization [GO:0009566]; in utero embryonic development [GO:0001701]; male gonad development [GO:0008584]; negative regulation of intrinsic apoptotic signaling pathway in response to osmotic stress [GO:1902219]; negative regulation of necroptoti…	bicellular tight junction [GO:0005923]; cytoplasm [GO:0005737]; cytosol [GO:0005829]; nucleus [GO:0005634]; perinuclear region of cytoplasm [GO:0048471]	-	hsa:8531;	2.31354	1.56252
YIPF3		G1SP21;A0A5F9DKI5	Protein YIPF3	350	?	cell differentiation [GO:0030154]	Golgi apparatus [GO:0005794]; integral component of membrane [GO:0016021]; intracellular membrane-bounded organelle [GO:0043231]; plasma membrane [GO:0005886]; transport vesicle [GO:0030133]	PTM: N-glycosylated in the ER (40 kDa form I), then O-glycosylated in the Golgi apparatus (46 kDa form II), the C-terminal lumenal region is later removed in the Golgi apparatus to produce a 36 kDa form III. O-glycosylated with core 1-like and core 2-like glycans. O-glycan heterogeneity at Thr-346: HexNAc (minor), HexHexNAc (major), Hex1HexNAc2 (minor), Hex2HexNAc2 (minor) and dHex1Hex2HexNAc2 (m…	hsa:25844;	5.1777	-2.0201
ZYX		G1TNJ2	Zyxin	572	metal ion binding [GO:0046872]; RNA binding [GO:0003723]	cell-cell signaling [GO:0007267]; cell-matrix adhesion [GO:0007160]; cellular response to interferon-gamma [GO:0071346]; integrin-mediated signaling pathway [GO:0007229]; regulation of inflammatory response [GO:0050727]; signal transduction [GO:0007165]; stress fiber assembly [GO:0043149]; transforming growth factor beta receptor signaling pathway [GO:0007179]	actin cytoskeleton [GO:0015629]; adherens junction [GO:0005912]; cytoplasm [GO:0005737]; cytosol [GO:0005829]; focal adhesion [GO:0005925]; nucleus [GO:0005634]; phagocytic vesicle [GO:0045335]; plasma membrane [GO:0005886]; stress fiber [GO:0001725]	-	hsa:7791;	2.66473	1.74852
							Student's.T-test.Difference ≥ 1
							Student's.T-test.Difference < 1 und ≥0.8
							Student's.T-test.Difference ≤ -1
							Student's.T-test.Difference > -1 und ≤ -0.8
							Blast +	manual BLAST against human protein database

## Sheet: sASCs human db
Condition 1	Condition 2	Gene name	Blast	Protein name	Majority protein IDs	Fasta headers	Length kDa	Molecular Function	Biological Process	Cellular component	PTMs	KEGG	-Log.Student's.T-test.p-value	Student's.T-test.Difference
SP3 subkutan	enriched in old	SEC61B	+	Protein transport protein Sec61 subunit beta	A0A5F9C445;A0A5F9D860	RABIT Protein transport protein Sec61 subunit beta	96	epidermal growth factor binding [GO:0048408]; ribosome binding [GO:0043022]; RNA binding [GO:0003723]	posttranslational protein targeting to membrane, translocation [GO:0031204]; retrograde protein transport, ER to cytosol [GO:0030970]; SRP-dependent cotranslational protein targeting to membrane, translocation [GO:0006616]; ubiquitin-dependent ERAD pathway [GO:0030433]	cytosol [GO:0005829]; endoplasmic reticulum [GO:0005783]; endoplasmic reticulum membrane [GO:0005789]; endoplasmic reticulum quality control compartment [GO:0044322]; endoplasmic reticulum Sec complex [GO:0031205]; integral component of membrane [GO:0016021]; membrane [GO:0016020]; Sec61 translocon complex [GO:0005784]	-	hsa:10952;	3.22004	4.04901
SP3 subkutan	enriched in old	MARCKS		Myristoylated alanine-rich C-kinase substrate (MARCKS) (Protein kinase C substrate, 80 kDa protein, light chain) (80K-L protein) (PKCSL)	G1SS79;G1U4U4	RABIT Myristoylated alanine rich protein kinase C substrate	332	actin filament binding [GO:0051015]; calmodulin binding [GO:0005516]; identical protein binding [GO:0042802]; protein kinase C binding [GO:0005080]	actin crosslink formation [GO:0051764]; actin filament bundle assembly [GO:0051017]; actin filament organization [GO:0007015]; central nervous system development [GO:0007417]	actin cytoskeleton [GO:0015629]; actin filament bundle [GO:0032432]; cell cortex [GO:0005938]; centrosome [GO:0005813]; cytoplasm [GO:0005737]; extracellular exosome [GO:0070062]; focal adhesion [GO:0005925]; germinal vesicle [GO:0042585]; plasma membrane [GO:0005886]	PTM: Phosphorylation by PKC displaces MARCKS from the membrane. It also inhibits the F-actin cross-linking activity. {ECO:0000269|PubMed:8557118}.	hsa:4082;	2.76243	4.03584
SP3 subkutan	enriched in old	AHNAK	+	Neuroblast differentiation-associated protein AHNAK (Desmoyokin)	A0A5F9CJ13	RABIT Uncharacterized protein	5890	cadherin binding [GO:0045296]; identical protein binding [GO:0042802]; RNA binding [GO:0003723]; S100 protein binding [GO:0044548]; structural molecule activity conferring elasticity [GO:0097493]	regulation of RNA splicing [GO:0043484]; regulation of voltage-gated calcium channel activity [GO:1901385]	actin cytoskeleton [GO:0015629]; cell-cell contact zone [GO:0044291]; costamere [GO:0043034]; cytoplasm [GO:0005737]; cytosol [GO:0005829]; extracellular exosome [GO:0070062]; focal adhesion [GO:0005925]; lysosomal membrane [GO:0005765]; membrane [GO:0016020]; nucleus [GO:0005634]; plasma membrane [GO:0005886]; sarcolemma [GO:0042383]; T-tubule [GO:0030315]; vesicle [GO:0031982]	-	hsa:79026;	2.25367	3.34912
SP3 subkutan	enriched in old	TMSB4		Thymosin beta-4 (T beta-4) (Fx) [Cleaved into: Hematopoietic system regulatory peptide (Seraspenide)]	P34032	RABIT Thymosin beta-4	44	actin monomer binding [GO:0003785]; enzyme binding [GO:0019899]; RNA binding [GO:0003723]	actin filament organization [GO:0007015]; cytoplasmic sequestering of NF-kappaB [GO:0007253]; negative regulation of interleukin-8 production [GO:0032717]; negative regulation of NF-kappaB transcription factor activity [GO:0032088]; negative regulation of NIK/NF-kappaB signaling [GO:1901223]; negative regulation of RNA polymerase II regulatory region sequence-specific DNA binding [GO:1903026]; po…	cytoplasm [GO:0005737]; cytoskeleton [GO:0005856]; cytosol [GO:0005829]; extracellular region [GO:0005576]; nucleus [GO:0005634]; platelet alpha granule lumen [GO:0031093]	-	hsa:7114;	1.6949	3.2555
SP3 subkutan	enriched in old	BTF3		Transcription factor BTF3 (Nascent polypeptide-associated complex subunit beta) (NAC-beta) (RNA polymerase B transcription factor 3)	G1TKK2;U3KMX6	RABIT Transcription factor BTF3	206	RNA binding [GO:0003723]	in utero embryonic development [GO:0001701]; protein transport [GO:0015031]; transcription by RNA polymerase II [GO:0006366]	cytosol [GO:0005829]; nascent polypeptide-associated complex [GO:0005854]; nucleus [GO:0005634]; polysomal ribosome [GO:0042788]	-	hsa:689;	1.86755	2.81989
SP3 subkutan	enriched in old	EHD4		EH domain-containing protein 4 (Hepatocellular carcinoma-associated protein 10/11) (PAST homolog 4)	G1TA48	RABIT EH domain containing 4	541	ATP binding [GO:0005524]; cadherin binding [GO:0045296]; calcium ion binding [GO:0005509]; GTP binding [GO:0005525]; nucleic acid binding [GO:0003676]	cellular response to growth factor stimulus [GO:0071363]; cilium assembly [GO:0060271]; endocytic recycling [GO:0032456]; endocytosis [GO:0006897]; endosomal transport [GO:0016197]; pinocytosis [GO:0006907]; positive regulation of peptidyl-tyrosine phosphorylation [GO:0050731]; protein homooligomerization [GO:0051260]; protein localization to plasma membrane [GO:0072659]; regulation of endocytosi…	early endosome [GO:0005769]; early endosome membrane [GO:0031901]; endocytic vesicle [GO:0030139]; endoplasmic reticulum [GO:0005783]; extracellular exosome [GO:0070062]; intracellular membrane-bounded organelle [GO:0043231]; membrane [GO:0016020]; nucleus [GO:0005634]; perinuclear region of cytoplasm [GO:0048471]; plasma membrane [GO:0005886]; recycling endosome membrane [GO:0055038]	-	hsa:30844;	1.58098	2.40215
SP3 subkutan	enriched in old	CAST		Calpastatin (Calpain inhibitor) (Sperm BS-17 component)	P08855	RABIT Calpastatin	708	cadherin binding [GO:0045296]; calcium-dependent cysteine-type endopeptidase inhibitor activity [GO:0010859]; endopeptidase inhibitor activity [GO:0004866]; RNA binding [GO:0003723]	inhibition of cysteine-type endopeptidase activity [GO:0097340]; negative regulation of type B pancreatic cell apoptotic process [GO:2000675]; presynaptic active zone organization [GO:1990709]	cytoplasm [GO:0005737]; cytosol [GO:0005829]; endoplasmic reticulum [GO:0005783]; membrane [GO:0016020]	PTM: The N-terminus is blocked.	hsa:831;	2.17769	2.35083
SP3 subkutan	enriched in old	COX5A		Cytochrome c oxidase subunit 5A, mitochondrial (Cytochrome c oxidase polypeptide Va)	G1TZN7	RABIT Cytochrome c oxidase polypeptide Va	150	cytochrome-c oxidase activity [GO:0004129]; electron transfer activity [GO:0009055]; metal ion binding [GO:0046872]	mitochondrial electron transport, cytochrome c to oxygen [GO:0006123]	mitochondrial inner membrane [GO:0005743]; mitochondrial respiratory chain complex IV [GO:0005751]	-	hsa:9377;	2.03372	2.324
SP3 subkutan	enriched in old	AHNAK	+	Neuroblast differentiation-associated protein AHNAK (Desmoyokin)	A0A5F9CTM9	RABIT Uncharacterized protein	5890	cadherin binding [GO:0045296]; identical protein binding [GO:0042802]; RNA binding [GO:0003723]; S100 protein binding [GO:0044548]; structural molecule activity conferring elasticity [GO:0097493]	regulation of RNA splicing [GO:0043484]; regulation of voltage-gated calcium channel activity [GO:1901385]	actin cytoskeleton [GO:0015629]; cell-cell contact zone [GO:0044291]; costamere [GO:0043034]; cytoplasm [GO:0005737]; cytosol [GO:0005829]; extracellular exosome [GO:0070062]; focal adhesion [GO:0005925]; lysosomal membrane [GO:0005765]; membrane [GO:0016020]; nucleus [GO:0005634]; plasma membrane [GO:0005886]; sarcolemma [GO:0042383]; T-tubule [GO:0030315]; vesicle [GO:0031982]	-	hsa:79026;	1.78338	2.25465
SP3 subkutan	enriched in old	CAV1		Caveolin-1	Q09YN6	RABIT Caveolin-1	178	ATPase binding [GO:0051117]; cholesterol binding [GO:0015485]; enzyme binding [GO:0019899]; identical protein binding [GO:0042802]; inward rectifier potassium channel inhibitor activity [GO:0070320]; molecular adaptor activity [GO:0060090]; nitric-oxide synthase binding [GO:0050998]; patched binding [GO:0005113]; peptidase activator activity [GO:0016504]; protein-containing complex binding [GO:00…	angiogenesis [GO:0001525]; angiotensin-activated signaling pathway involved in heart process [GO:0086098]; apoptotic signaling pathway [GO:0097190]; basement membrane organization [GO:0071711]; calcium ion homeostasis [GO:0055074]; calcium ion transport [GO:0006816]; caveola assembly [GO:0070836]; caveolin-mediated endocytosis [GO:0072584]; cell differentiation [GO:0030154]; cellular calcium ion …	acrosomal membrane [GO:0002080]; apical plasma membrane [GO:0016324]; basolateral plasma membrane [GO:0016323]; caveola [GO:0005901]; caveolar macromolecular signaling complex [GO:0002095]; cell cortex [GO:0005938]; cilium [GO:0005929]; cytoplasmic vesicle [GO:0031410]; early endosome membrane [GO:0031901]; endocytic vesicle membrane [GO:0030666]; endoplasmic reticulum [GO:0005783]; endoplasmic r…	PTM: Ubiquitinated. Undergo monoubiquitination and multi- and/or polyubiquitination (PubMed:21822278). Monoubiquitination of N-terminal lysines promotes integration in a ternary complex with UBXN6 and VCP which promotes oligomeric CAV1 targeting to lysosomes for degradation (PubMed:23335559). {ECO:0000269|PubMed:21822278, ECO:0000269|PubMed:23335559}.; PTM: The initiator methionine for isoform 2 …	hsa:857;	3.60011	2.17266
SP3 subkutan	enriched in old	RAB22A;RAB31		Ras-related protein Rab-22A (Rab-22)	A0A5F9DQR4;A0A5F9D8H0	RABIT MSP domain-containing protein	194	GDP binding [GO:0019003]; GTPase activity [GO:0003924]; GTP binding [GO:0005525]	endocytosis [GO:0006897]; endosome organization [GO:0007032]; intracellular protein transport [GO:0006886]; regulation of vesicle size [GO:0097494]	actin cytoskeleton [GO:0015629]; early endosome [GO:0005769]; endomembrane system [GO:0012505]; endosome membrane [GO:0010008]; extracellular exosome [GO:0070062]; late endosome [GO:0005770]; phagocytic vesicle [GO:0045335]; phagocytic vesicle membrane [GO:0030670]; plasma membrane [GO:0005886]; ruffle [GO:0001726]	-	hsa:57403;	1.6487	2.12278
SP3 subkutan	enriched in old	UBE2M		NEDD8-conjugating enzyme Ubc12 (EC 2.3.2.34) (NEDD8 carrier protein) (Ubiquitin-conjugating enzyme E2 M)	G1TC10	RABIT UBC core domain-containing protein	183	ATP binding [GO:0005524]; NEDD8 transferase activity [GO:0019788]; ubiquitin-protein transferase activity [GO:0004842]	cellular protein modification process [GO:0006464]; positive regulation of neuron apoptotic process [GO:0043525]; post-translational protein modification [GO:0043687]; protein neddylation [GO:0045116]	cytosol [GO:0005829]; nucleoplasm [GO:0005654]; nucleus [GO:0005634]	PTM: The acetylation of Met-1 increases affinity for DCUN1D1 by about 2 orders of magnitude and is crucial for NEDD8 transfer to cullins. {ECO:0000269|PubMed:21940857, ECO:0000269|PubMed:23201271}.	hsa:9040;	3.67094	2.0728
SP3 subkutan	enriched in old	CSRP1		Cysteine and glycine-rich protein 1 (Cysteine-rich protein 1) (CRP) (CRP1) (Epididymis luminal protein 141) (HEL-141)	G1SZ00;A0A5F9DNI2;A0A5F9DQI6	RABIT Cysteine and glycine rich protein 1	193	actinin binding [GO:0042805]; RNA binding [GO:0003723]; structural constituent of muscle [GO:0008307]; zinc ion binding [GO:0008270]	actin cytoskeleton organization [GO:0030036]; muscle tissue development [GO:0060537]; platelet aggregation [GO:0070527]; sarcomere organization [GO:0045214]	cytoplasm [GO:0005737]; extracellular exosome [GO:0070062]; focal adhesion [GO:0005925]; nucleus [GO:0005634]; Z disc [GO:0030018]	-	hsa:1465;	1.36217	2.04164
SP3 subkutan	enriched in old	SNRPD2		Small nuclear ribonucleoprotein Sm D2 (Sm-D2) (snRNP core protein D2)	G1TI40	RABIT Small nuclear ribonucleoprotein Sm D2	118	RNA binding [GO:0003723]; U1 snRNP binding [GO:1990446]	mRNA splicing, via spliceosome [GO:0000398]; RNA splicing [GO:0008380]; spliceosomal complex assembly [GO:0000245]; spliceosomal snRNP assembly [GO:0000387]	catalytic step 2 spliceosome [GO:0071013]; cytosol [GO:0005829]; extracellular exosome [GO:0070062]; methylosome [GO:0034709]; nucleoplasm [GO:0005654]; nucleus [GO:0005634]; pICln-Sm protein complex [GO:0034715]; precatalytic spliceosome [GO:0071011]; small nuclear ribonucleoprotein complex [GO:0030532]; SMN-Sm protein complex [GO:0034719]; spliceosomal complex [GO:0005681]; U12-type spliceosoma…	-	hsa:6633;	2.90257	2.01706
SP3 subkutan	enriched in old	AHNAK		Neuroblast differentiation-associated protein AHNAK (Desmoyokin)	G1U7K4	RABIT Uncharacterized protein	5890	cadherin binding [GO:0045296]; identical protein binding [GO:0042802]; RNA binding [GO:0003723]; S100 protein binding [GO:0044548]; structural molecule activity conferring elasticity [GO:0097493]	regulation of RNA splicing [GO:0043484]; regulation of voltage-gated calcium channel activity [GO:1901385]	actin cytoskeleton [GO:0015629]; cell-cell contact zone [GO:0044291]; costamere [GO:0043034]; cytoplasm [GO:0005737]; cytosol [GO:0005829]; extracellular exosome [GO:0070062]; focal adhesion [GO:0005925]; lysosomal membrane [GO:0005765]; membrane [GO:0016020]; nucleus [GO:0005634]; plasma membrane [GO:0005886]; sarcolemma [GO:0042383]; T-tubule [GO:0030315]; vesicle [GO:0031982]	-	hsa:79026;	2.27753	1.99251
SP3 subkutan	enriched in old	CD68		Macrosialin (Gp110) (CD antigen CD68)	G1SZ64	RABIT CD68 molecule	354	?	aging [GO:0007568]; autocrine signaling [GO:0035425]; cellular response to lipopolysaccharide [GO:0071222]; cellular response to nutrient levels [GO:0031669]; cellular response to oxidised low-density lipoprotein particle stimulus [GO:0140052]; establishment of protein localization to organelle [GO:0072594]; inflammatory response to antigenic stimulus [GO:0002437]; negative regulation of dendriti…	azurophil granule membrane [GO:0035577]; integral component of membrane [GO:0016021]; late endosome membrane [GO:0031902]; lysosomal membrane [GO:0005765]; lysosome [GO:0005764]; membrane [GO:0016020]; plasma membrane [GO:0005886]	PTM: N- and O-glycosylated. {ECO:0000269|PubMed:16263699, ECO:0000269|PubMed:19159218}.	hsa:968;	1.87907	1.94858
SP3 subkutan	enriched in old	S100a10		Protein S100-A10 (Calpactin I light chain) (Calpactin-1 light chain) (Cellular ligand of annexin II) (S100 calcium-binding protein A10) (p10 protein) (p11)	Q6SQH4	RABIT Protein S100-A10	97	calcium-dependent protein binding [GO:0048306]; calcium ion binding [GO:0005509]; protein homodimerization activity [GO:0042803]; transmembrane transporter binding [GO:0044325]	membrane raft assembly [GO:0001765]; positive regulation of binding [GO:0051099]; positive regulation of focal adhesion assembly [GO:0051894]; positive regulation of GTPase activity [GO:0043547]; positive regulation of stress fiber assembly [GO:0051496]; positive regulation of substrate adhesion-dependent cell spreading [GO:1900026]; protein localization to plasma membrane [GO:0072659]; response …	AnxA2-p11 complex [GO:1990665]; collagen-containing extracellular matrix [GO:0062023]; cytoplasm [GO:0005737]; endoplasmic reticulum [GO:0005783]; extracellular exosome [GO:0070062]; extracellular region [GO:0005576]; extracellular space [GO:0005615]; extrinsic component of plasma membrane [GO:0019897]	-	hsa:6281;	2.52056	1.92618
SP3 subkutan	enriched in old	HSPE1		10 kDa heat shock protein, mitochondrial (Hsp10) (10 kDa chaperonin) (Chaperonin 10) (CPN10) (Early-pregnancy factor) (EPF)	G1TSX5;G1SZ44;A0A5F9C1X1;G1U675	RABIT 10 kDa heat shock protein, mitochondrial	102	ATP binding [GO:0005524]; chaperone binding [GO:0051087]; metal ion binding [GO:0046872]; RNA binding [GO:0003723]; unfolded protein binding [GO:0051082]	activation of cysteine-type endopeptidase activity involved in apoptotic process [GO:0006919]; chaperone cofactor-dependent protein refolding [GO:0051085]; osteoblast differentiation [GO:0001649]; protein folding [GO:0006457]; response to unfolded protein [GO:0006986]	extracellular exosome [GO:0070062]; membrane [GO:0016020]; mitochondrial matrix [GO:0005759]; mitochondrion [GO:0005739]	-	hsa:3336;	2.14608	1.92287
SP3 subkutan	enriched in old	PTRF; CAVIN1		Caveolae-associated protein 3 (Cavin-3) (Protein kinase C delta-binding protein) (Serum deprivation response factor-related gene product that binds to C-kinase) (hSRBC)	G1U315	RABIT Uncharacterized protein	261	protein kinase C binding [GO:0005080]	circadian regulation of gene expression [GO:0032922]; cortical actin cytoskeleton organization [GO:0030866]; negative regulation of fermentation [GO:1901003]; negative regulation of protein kinase B signaling [GO:0051898]; positive regulation of ERK1 and ERK2 cascade [GO:0070374]	caveola [GO:0005901]; cytoplasm [GO:0005737]; cytosol [GO:0005829]; protein-containing complex [GO:0032991]	PTM: In vitro, phosphorylated by PRKCD.	hsa:112464;	2.0132	1.89204
SP3 subkutan	enriched in old	PRKCDBP; CAVIN3		Caveolae-associated protein 3 (Cavin-3) (Protein kinase C delta-binding protein) (Serum deprivation response factor-related gene product that binds to C-kinase) (hSRBC)	G1STU4;A0A5F9C6A9	RABIT Caveolae associated protein 3	390	identical protein binding [GO:0042802]; RNA binding [GO:0003723]; rRNA primary transcript binding [GO:0042134]	positive regulation of cell motility [GO:2000147]; protein secretion [GO:0009306]; rRNA transcription [GO:0009303]; termination of RNA polymerase I transcription [GO:0006363]; transcription initiation from RNA polymerase I promoter [GO:0006361]	caveola [GO:0005901]; cytoplasm [GO:0005737]; cytosol [GO:0005829]; endoplasmic reticulum [GO:0005783]; intracellular membrane-bounded organelle [GO:0043231]; membrane raft [GO:0045121]; mitochondrion [GO:0005739]; nucleoplasm [GO:0005654]; nucleus [GO:0005634]; plasma membrane [GO:0005886]; protein-containing complex [GO:0032991]	PTM: Phosphorylated. Present in active and inactive forms. Changes in phosphorylation pattern may alter activity. Phosphorylation at Tyr-156 is essential for its functionin the regulation of ribosomal transcriptional activity. {ECO:0000250|UniProtKB:O54724}.; PTM: Five truncated forms are found in the caveolae. These are thought to be the result of proteolysis and may be phosphorylation-dependent…	hsa:284119;	3.30246	1.87105
SP3 subkutan	enriched in old	RCN3		Reticulocalbin-3 (EF-hand calcium-binding protein RLP49)	G1TVU4	RABIT Fc fragment of IgG receptor and transporter	328	calcium ion binding [GO:0005509]	collagen biosynthetic process [GO:0032964]; ERAD pathway [GO:0036503]; lung epithelium development [GO:0060428]; phospholipid homeostasis [GO:0055091]; positive regulation of peptidase activity [GO:0010952]; protein secretion [GO:0009306]; protein transport [GO:0015031]; regulation of protein kinase B signaling [GO:0051896]; surfactant homeostasis [GO:0043129]	endoplasmic reticulum [GO:0005783]; endoplasmic reticulum lumen [GO:0005788]; intracellular membrane-bounded organelle [GO:0043231]	PTM: Degraded by PCSK6 and other endoproteases including FURIN and PCSK5. {ECO:0000269|PubMed:16433634}.; PTM: N-glycosylated. {ECO:0000250|UniProtKB:I6L9G5}.	hsa:57333;	1.90484	1.76126
SP3 subkutan	enriched in old	RPS19		40S ribosomal protein S19 (Small ribosomal subunit protein eS19)	G1TN62	RABIT 40S ribosomal protein S19	145	fibroblast growth factor binding [GO:0017134]; identical protein binding [GO:0042802]; protein kinase binding [GO:0019901]; RNA binding [GO:0003723]; structural constituent of ribosome [GO:0003735]	antimicrobial humoral immune response mediated by antimicrobial peptide [GO:0061844]; cytoplasmic translation [GO:0002181]; defense response to Gram-negative bacterium [GO:0050829]; erythrocyte differentiation [GO:0030218]; killing of cells of other organism [GO:0031640]; maturation of SSU-rRNA [GO:0030490]; maturation of SSU-rRNA from tricistronic rRNA transcript (SSU-rRNA, 5.8S rRNA, LSU-rRNA) …	cytoplasm [GO:0005737]; cytosol [GO:0005829]; cytosolic ribosome [GO:0022626]; cytosolic small ribosomal subunit [GO:0022627]; extracellular exosome [GO:0070062]; focal adhesion [GO:0005925]; membrane [GO:0016020]; nucleolus [GO:0005730]; nucleoplasm [GO:0005654]; postsynaptic density [GO:0014069]; ribosome [GO:0005840]	-	hsa:6223;	1.67978	1.70655
SP3 subkutan	enriched in old	MAP4		Microtubule-associated protein 4 (MAP-4)	G1SKS8;A0A5F9DIW9;A0A5F9D5N0;A0A5F9DG34;A0A5F9CXY5;A0A5F9C7E2;A0A5F9CXV5;A0A5F9CTJ9;A0A5F9DLK8;A0A5F9DM59	RABIT Microtubule-associated protein	1152	microtubule binding [GO:0008017]; RNA binding [GO:0003723]; structural molecule activity [GO:0005198]	cell division [GO:0051301]; establishment of spindle orientation [GO:0051294]; microtubule cytoskeleton organization [GO:0000226]; microtubule sliding [GO:0051012]; mitotic spindle organization [GO:0007052]; negative regulation of non-motile cilium assembly [GO:1902856]; neuron projection development [GO:0031175]	axon [GO:0030424]; axoneme [GO:0005930]; cytosol [GO:0005829]; microtubule [GO:0005874]; microtubule associated complex [GO:0005875]; microtubule cytoskeleton [GO:0015630]; mitotic spindle [GO:0072686]; neuron projection [GO:0043005]; plasma membrane [GO:0005886]	PTM: Phosphorylated at serine residues in K-X-G-S motifs by MAP/microtubule affinity-regulating kinase (MARK1 or MARK2), causing detachment from microtubules, and their disassembly (By similarity). Phosphorylation on Ser-787 negatively regulates MAP4 activity to promote microtubule assembly. Isoform 3 is phosphorylated on Ser-337 and Ser-338. {ECO:0000250, ECO:0000269|PubMed:10791892}.	hsa:4134;	1.8798	1.69091
SP3 subkutan	enriched in old	PHPT1		14 kDa phosphohistidine phosphatase (EC 3.9.1.3) (Phosphohistidine phosphatase 1) (PHPT1) (Protein histidine phosphatase) (PHP) (Protein janus-A homolog)	P83468	RABIT 14 kDa phosphohistidine phosphatase	125	calcium channel inhibitor activity [GO:0019855]; protein histidine phosphatase activity [GO:0101006]; transmembrane transporter binding [GO:0044325]	negative regulation of ATP citrate synthase activity [GO:2000984]; negative regulation of lyase activity [GO:0051350]; negative regulation of T cell receptor signaling pathway [GO:0050860]; peptidyl-histidine dephosphorylation [GO:0035971]; positive regulation of cell motility [GO:2000147]; positive regulation of insulin secretion involved in cellular response to glucose stimulus [GO:0035774]; pr…	cytosol [GO:0005829]; extracellular exosome [GO:0070062]; nuclear body [GO:0016604]; nucleoplasm [GO:0005654]; plasma membrane [GO:0005886]	-	hsa:29085;	1.40557	1.60021
SP3 subkutan	enriched in old	NDUFB9		NADH dehydrogenase [ubiquinone] 1 beta subcomplex subunit 9 (Complex I-B22) (CI-B22) (LYR motif-containing protein 3) (NADH-ubiquinone oxidoreductase B22 subunit)	G1TQG1;A0A5F9D950	RABIT Complex I-B22	179	NADH dehydrogenase (ubiquinone) activity [GO:0008137]	mitochondrial electron transport, NADH to ubiquinone [GO:0006120]; mitochondrial respiratory chain complex I assembly [GO:0032981]; sensory perception of sound [GO:0007605]	mitochondrial inner membrane [GO:0005743]; mitochondrial respiratory chain complex I [GO:0005747]; mitochondrion [GO:0005739]	-	hsa:4715;	1.69814	1.57463
SP3 subkutan	enriched in old	AGFG1	+	Arf-GAP domain and FG repeat-containing protein 1 (HIV-1 Rev-binding protein) (Nucleoporin-like protein RIP) (Rev-interacting protein) (Rev/Rex activation domain-binding protein)	A0A5F9D595;A0A5F9DDD8;A0A5F9CPC4;G1SZ94;A0A5F9C4B6	RABIT ArfGAP with FG repeats 1	562	DNA binding [GO:0003677]; GTPase activator activity [GO:0005096]; metal ion binding [GO:0046872]; RNA binding [GO:0003723]	cell differentiation [GO:0030154]; mRNA export from nucleus [GO:0006406]; spermatogenesis [GO:0007283]	cytoplasmic vesicle [GO:0031410]; cytosol [GO:0005829]; intracellular membrane-bounded organelle [GO:0043231]; nuclear pore [GO:0005643]	PTM: O-glycosylated. {ECO:0000250}.	hsa:3267;	2.26251	1.57366
SP3 subkutan	enriched in old	COX6C	+	Cytochrome c oxidase subunit 6C (Cytochrome c oxidase polypeptide VIc)	G1TPV7	RABIT COX6C domain-containing protein	75	?	generation of precursor metabolites and energy [GO:0006091]; mitochondrial electron transport, cytochrome c to oxygen [GO:0006123]	integral component of membrane [GO:0016021]; mitochondrial inner membrane [GO:0005743]; mitochondrial respiratory chain complex IV [GO:0005751]; mitochondrion [GO:0005739]	-	hsa:1345;	1.33838	1.57261
SP3 subkutan	enriched in old	UBAP2L		Ubiquitin-associated protein 2-like (Protein NICE-4)	A0A5F9D7U8;G1TP25;A0A5F9CMD2;A0A5F9CH49;A0A5F9CRZ1;A0A5F9DS31	RABIT Ubiquitin associated protein 2 like	1087	RNA binding [GO:0003723]	binding of sperm to zona pellucida [GO:0007339]; hematopoietic stem cell homeostasis [GO:0061484]; stress granule assembly [GO:0034063]	cytoplasm [GO:0005737]; cytoplasmic stress granule [GO:0010494]; nucleus [GO:0005634]; PcG protein complex [GO:0031519]	PTM: Acetylated.	hsa:9898;	2.79112	1.56281
SP3 subkutan	enriched in old	YBX3		Y-box-binding protein 3 (Cold shock domain-containing protein A) (DNA-binding protein A) (Single-strand DNA-binding protein NF-GMB)	A0A5F9D6S8;G1TS97;A0A5F9CKP3	RABIT Y-box binding protein 3	372	mRNA 3'-UTR binding [GO:0003730]; nucleic acid binding [GO:0003676]; polysome binding [GO:1905538]; RNA binding [GO:0003723]; RNA polymerase II transcription regulatory region sequence-specific DNA binding [GO:0000977]; small GTPase binding [GO:0031267]	3'-UTR-mediated mRNA stabilization [GO:0070935]; cellular hyperosmotic response [GO:0071474]; cellular response to tumor necrosis factor [GO:0071356]; fertilization [GO:0009566]; in utero embryonic development [GO:0001701]; male gonad development [GO:0008584]; negative regulation of intrinsic apoptotic signaling pathway in response to osmotic stress [GO:1902219]; negative regulation of necroptoti…	bicellular tight junction [GO:0005923]; cytoplasm [GO:0005737]; cytosol [GO:0005829]; nucleus [GO:0005634]; perinuclear region of cytoplasm [GO:0048471]	-	hsa:8531;	2.31354	1.56252
SP3 subkutan	enriched in old	PDAP1		28 kDa heat- and acid-stable phosphoprotein (PDGF-associated protein) (PAP) (PDGFA-associated protein 1) (PAP1)	G1SZK4	RABIT PDGFA associated protein 1	181	RNA binding [GO:0003723]	signal transduction [GO:0007165]	cytosol [GO:0005829]; extracellular region [GO:0005576]; ficolin-1-rich granule lumen [GO:1904813]; plasma membrane [GO:0005886]	-	hsa:11333;	2.56909	1.55533
SP3 subkutan	enriched in old	CHMP4B		Charged multivesicular body protein 4b (Chromatin-modifying protein 4b) (CHMP4b) (SNF7 homolog associated with Alix 1) (SNF7-2) (hSnf7-2) (Vacuolar protein sorting-associated protein 32-2) (Vps32-2) (hVps32-2)	G1U2E3	RABIT Zinc finger protein 341	224	cadherin binding [GO:0045296]; identical protein binding [GO:0042802]; protein homodimerization activity [GO:0042803]	autophagy [GO:0006914]; exit from mitosis [GO:0010458]; late endosome to vacuole transport via multivesicular body sorting pathway [GO:0032511]; macroautophagy [GO:0016236]; maintenance of lens transparency [GO:0036438]; membrane fission [GO:0090148]; midbody abscission [GO:0061952]; mitotic cytokinesis [GO:0000281]; mitotic metaphase plate congression [GO:0007080]; multivesicular body assembly […	cytoplasm [GO:0005737]; cytoplasmic side of plasma membrane [GO:0009898]; cytosol [GO:0005829]; endosome [GO:0005768]; ESCRT III complex [GO:0000815]; extracellular exosome [GO:0070062]; late endosome membrane [GO:0031902]; membrane coat [GO:0030117]; midbody [GO:0030496]; multivesicular body [GO:0005771]; nuclear envelope [GO:0005635]; nucleus [GO:0005634]; vesicle [GO:0031982]	PTM: ISGylated. Isgylation weakens its interaction with VPS4A. {ECO:0000269|PubMed:21543490}.	hsa:128866;	2.1075	1.54614
SP3 subkutan	enriched in old	VDAC3		Voltage-dependent anion-selective channel protein 3 (VDAC-3) (hVDAC3) (Outer mitochondrial membrane protein porin 3)	Q9TT13;A0A5S8HX71	RABIT Voltage-dependent anion-selective channel protein 3	283	nucleotide binding [GO:0000166]; porin activity [GO:0015288]; voltage-gated anion channel activity [GO:0008308]	adenine transport [GO:0015853]; regulation of cilium assembly [GO:1902017]	extracellular exosome [GO:0070062]; membrane [GO:0016020]; mitochondrial outer membrane [GO:0005741]; mitochondrion [GO:0005739]; nucleus [GO:0005634]; pore complex [GO:0046930]	PTM: Ubiquitinated by PRKN during mitophagy, leading to its degradation and enhancement of mitophagy. Deubiquitinated by USP30. {ECO:0000269|PubMed:25621951}.	hsa:7419;	2.31503	1.53084
SP3 subkutan	enriched in old	COX4I1		Cytochrome c oxidase subunit 4 isoform 1, mitochondrial (Cytochrome c oxidase polypeptide IV) (Cytochrome c oxidase subunit IV isoform 1) (COX IV-1)	G1SG11;Q9TTT8	RABIT Cytochrome c oxidase subunit 4	169	cytochrome-c oxidase activity [GO:0004129]	generation of precursor metabolites and energy [GO:0006091]; mitochondrial electron transport, cytochrome c to oxygen [GO:0006123]; response to nutrient [GO:0007584]	cytosol [GO:0005829]; integral component of membrane [GO:0016021]; membrane [GO:0016020]; mitochondrial inner membrane [GO:0005743]; mitochondrial respiratory chain complex IV [GO:0005751]; mitochondrion [GO:0005739]; nucleoplasm [GO:0005654]	-	hsa:1327;	1.38491	1.53064
SP3 subkutan	enriched in old	AHNAK	+	Neuroblast differentiation-associated protein AHNAK (Desmoyokin)	A0A5F9DNU2	RABIT Uncharacterized protein	5890	cadherin binding [GO:0045296]; identical protein binding [GO:0042802]; RNA binding [GO:0003723]; S100 protein binding [GO:0044548]; structural molecule activity conferring elasticity [GO:0097493]	regulation of RNA splicing [GO:0043484]; regulation of voltage-gated calcium channel activity [GO:1901385]	actin cytoskeleton [GO:0015629]; cell-cell contact zone [GO:0044291]; costamere [GO:0043034]; cytoplasm [GO:0005737]; cytosol [GO:0005829]; extracellular exosome [GO:0070062]; focal adhesion [GO:0005925]; lysosomal membrane [GO:0005765]; membrane [GO:0016020]; nucleus [GO:0005634]; plasma membrane [GO:0005886]; sarcolemma [GO:0042383]; T-tubule [GO:0030315]; vesicle [GO:0031982]	-	hsa:79026;	1.66241	1.51049
SP3 subkutan	enriched in old	NDUFB3		NADH dehydrogenase [ubiquinone] 1 beta subcomplex subunit 3 (Complex I-B12) (CI-B12) (NADH-ubiquinone oxidoreductase B12 subunit)	G1T0J4	RABIT Complex I-B12	98	NADH dehydrogenase (ubiquinone) activity [GO:0008137]	mitochondrial electron transport, NADH to ubiquinone [GO:0006120]; mitochondrial respiratory chain complex I assembly [GO:0032981]	mitochondrial inner membrane [GO:0005743]; mitochondrial respiratory chain complex I [GO:0005747]	PTM: Methylation at His residues by METTL9 enhances complex I-mediated mitochondrial respiration. {ECO:0000269|PubMed:33563959}.	hsa:4709;	1.72766	1.48392
SP3 subkutan	enriched in old	FLOT1		Flotillin-1	G1TDF6;A0A5F9CP68	RABIT Flotillin	427	ionotropic glutamate receptor binding [GO:0035255]; protease binding [GO:0002020]	axonogenesis [GO:0007409]; cellular response to exogenous dsRNA [GO:0071360]; dsRNA transport [GO:0033227]; extracellular matrix disassembly [GO:0022617]; membrane raft assembly [GO:0001765]; plasma membrane raft assembly [GO:0044854]; positive regulation of cell adhesion molecule production [GO:0060355]; positive regulation of cell-cell adhesion mediated by cadherin [GO:2000049]; positive regula…	adherens junction [GO:0005912]; basolateral plasma membrane [GO:0016323]; caveola [GO:0005901]; cell-cell contact zone [GO:0044291]; cell-cell junction [GO:0005911]; centriolar satellite [GO:0034451]; cytoplasmic vesicle [GO:0031410]; dopaminergic synapse [GO:0098691]; early endosome [GO:0005769]; endosome [GO:0005768]; external side of plasma membrane [GO:0009897]; extracellular exosome [GO:0070…	-	hsa:10211;	2.79909	1.45816
SP3 subkutan	enriched in old	CALD1		Caldesmon (CDM)	A0A5F9CKU4;G1SUI9;A0A5F9DHZ2;A0A5F9D777	RABIT Uncharacterized protein	793	actin binding [GO:0003779]; cadherin binding [GO:0045296]; calmodulin binding [GO:0005516]; myosin binding [GO:0017022]; tropomyosin binding [GO:0005523]	actin filament bundle assembly [GO:0051017]; angiogenesis [GO:0001525]; muscle contraction [GO:0006936]	actin cap [GO:0030478]; actin cytoskeleton [GO:0015629]; cytoskeleton [GO:0005856]; cytosol [GO:0005829]; myofibril [GO:0030016]; plasma membrane [GO:0005886]	PTM: In non-muscle cells, phosphorylation by CDK1 during mitosis causes caldesmon to dissociate from microfilaments. Phosphorylation reduces caldesmon binding to actin, myosin, and calmodulin as well as its inhibition of actomyosin ATPase activity. Phosphorylation also occurs in both quiescent and dividing smooth muscle cells with similar effects on the interaction with actin and calmodulin and o…	hsa:800;	1.90681	1.42387
SP3 subkutan	enriched in old	YBX1		Y-box-binding protein 1 (YB-1) (CCAAT-binding transcription factor I subunit A) (CBF-A) (DNA-binding protein B) (DBPB) (Enhancer factor I subunit A) (EFI-A) (Nuclease-sensitive element-binding protein 1) (Y-box transcription factor)	Q28618;G1TSH8;A0A5F9C420;G1U1V6	RABIT Y-box-binding protein 1	324	C5-methylcytidine-containing RNA binding [GO:0062153]; chromatin binding [GO:0003682]; DNA binding [GO:0003677]; double-stranded DNA binding [GO:0003690]; GTPase binding [GO:0051020]; miRNA binding [GO:0035198]; mRNA binding [GO:0003729]; nucleic acid binding [GO:0003676]; RNA binding [GO:0003723]; sequence-specific double-stranded DNA binding [GO:1990837]; single-stranded DNA binding [GO:0003697]	cellular response to interleukin-7 [GO:0098761]; CRD-mediated mRNA stabilization [GO:0070934]; embryonic morphogenesis [GO:0048598]; epidermis development [GO:0008544]; in utero embryonic development [GO:0001701]; miRNA transport [GO:1990428]; mRNA processing [GO:0006397]; mRNA stabilization [GO:0048255]; negative regulation of cellular senescence [GO:2000773]; negative regulation of striated mus…	CRD-mediated mRNA stability complex [GO:0070937]; cytoplasm [GO:0005737]; cytoplasmic stress granule [GO:0010494]; cytosol [GO:0005829]; extracellular exosome [GO:0070062]; extracellular region [GO:0005576]; histone pre-mRNA 3'end processing complex [GO:0071204]; intracellular membrane-bounded organelle [GO:0043231]; messenger ribonucleoprotein complex [GO:1990124]; nuclear membrane [GO:0031965];…	PTM: Ubiquitinated by RBBP6; leading to a decrease of YBX1 transcactivational ability. {ECO:0000269|PubMed:18851979}.; PTM: In the absence of phosphorylation the protein is retained in the cytoplasm. {ECO:0000269|PubMed:15806160, ECO:0000269|Ref.6}.; PTM: Cleaved by a 20S proteasomal protease in response to agents that damage DNA. Cleavage takes place in the absence of ubiquitination and ATP. The…	hsa:4904;	2.97082	1.38872
SP3 subkutan	enriched in old	AKAP12		A-kinase anchor protein 12 (AKAP-12) (A-kinase anchor protein 250 kDa) (AKAP 250) (Gravin) (Myasthenia gravis autoantigen)	G1SI22;A0A5F9D6Z9	RABIT A-kinase anchoring protein 12	1782	adenylate cyclase binding [GO:0008179]; calmodulin binding [GO:0005516]; protein kinase A binding [GO:0051018]	adenylate cyclase-inhibiting G protein-coupled receptor signaling pathway [GO:0007193]; cellular response to interleukin-1 [GO:0071347]; cellular response to tumor necrosis factor [GO:0071356]; G protein-coupled receptor signaling pathway [GO:0007186]; hepatic stellate cell activation [GO:0035733]; modulation of chemical synaptic transmission [GO:0050804]; negative regulation of vascular permeabi…	cell cortex [GO:0005938]; cytoplasm [GO:0005737]; cytoskeleton [GO:0005856]; cytosol [GO:0005829]; focal adhesion [GO:0005925]; neuronal cell body [GO:0043025]; plasma membrane [GO:0005886]; Schaffer collateral - CA1 synapse [GO:0098685]	-	hsa:9590;	1.56234	1.37066
SP3 subkutan	enriched in old	LPP		Lipoma-preferred partner (LIM domain-containing preferred translocation partner in lipoma)	G1T1X2;A0A5F9CAK1;A0A5F9DA34	RABIT LIM domain containing preferred translocation partner in lipoma cuniculus	612	metal ion binding [GO:0046872]	cell-cell adhesion [GO:0098609]	cytosol [GO:0005829]; focal adhesion [GO:0005925]; nucleus [GO:0005634]; plasma membrane [GO:0005886]; stress fiber [GO:0001725]	-	hsa:4026;	1.49731	1.36476
SP3 subkutan	enriched in old	SSBP1		Single-stranded DNA-binding protein, mitochondrial (Mt-SSB) (MtSSB) (PWP1-interacting protein 17)	A0A5F9CS41;G1TWH4;Q95KK4;G1SKF0	RABIT Single-stranded DNA-binding protein, mitochondrial	148	chromatin binding [GO:0003682]; identical protein binding [GO:0042802]; protein homodimerization activity [GO:0042803]; RNA binding [GO:0003723]; single-stranded DNA binding [GO:0003697]	DNA unwinding involved in DNA replication [GO:0006268]; mitochondrial DNA replication [GO:0006264]; mitochondrion morphogenesis [GO:0070584]; positive regulation of DNA helicase activity [GO:1905776]; positive regulation of helicase activity [GO:0051096]; positive regulation of mitochondrial DNA replication [GO:0090297]; protein homotetramerization [GO:0051289]	extracellular exosome [GO:0070062]; mitochondrial matrix [GO:0005759]; mitochondrial nucleoid [GO:0042645]; mitochondrion [GO:0005739]; nucleoid [GO:0009295]; nucleus [GO:0005634]	-	hsa:6742;	2.46408	1.35194
SP3 subkutan	enriched in old	BASP1		Brain acid soluble protein 1 (22 kDa neuronal tissue-enriched acidic protein) (Neuronal axonal membrane protein NAP-22)	A0A5F9CFU9	RABIT Brain abundant membrane attached signal protein 1	227	protein domain specific binding [GO:0019904]; transcription cis-regulatory region binding [GO:0000976]; transcription corepressor activity [GO:0003714]	diaphragm development [GO:0060539]; glomerular visceral epithelial cell differentiation [GO:0072112]; gonad development [GO:0008406]; mesenchymal to epithelial transition [GO:0060231]; metanephric mesenchyme development [GO:0072075]; negative regulation of transcription, DNA-templated [GO:0045892]; positive regulation of heart growth [GO:0060421]; positive regulation of metanephric ureteric bud d…	cell junction [GO:0030054]; chromatin [GO:0000785]; cytoplasm [GO:0005737]; cytoskeleton [GO:0005856]; extracellular exosome [GO:0070062]; growth cone [GO:0030426]; nuclear matrix [GO:0016363]; nuclear speck [GO:0016607]; nucleus [GO:0005634]; plasma membrane [GO:0005886]; PML body [GO:0016605]; vesicle [GO:0031982]	-	hsa:10409;	1.3335	1.34091
SP3 subkutan	enriched in old	ATP5I		ATP synthase subunit e, mitochondrial (ATPase subunit e) (ATP synthase membrane subunit e) [Cleaved into: ATP synthase subunit e, mitochondrial, N-terminally processed]	G1U6B4	RABIT ATP synthase subunit e, mitochondrial	69	protein-containing complex binding [GO:0044877]; proton transmembrane transporter activity [GO:0015078]	mitochondrial ATP synthesis coupled proton transport [GO:0042776]	mitochondrial inner membrane [GO:0005743]; mitochondrial proton-transporting ATP synthase complex [GO:0005753]; mitochondrial proton-transporting ATP synthase complex, coupling factor F(o) [GO:0000276]; mitochondrion [GO:0005739]	-	hsa:521;	1.52846	1.33972
SP3 subkutan	enriched in old	ERLIN2		Erlin-2 (Endoplasmic reticulum lipid raft-associated protein 2) (Stomatin-prohibitin-flotillin-HflC/K domain-containing protein 2) (SPFH domain-containing protein 2)	G1T5C5	RABIT ER lipid raft associated 2	339	cholesterol binding [GO:0015485]; ubiquitin protein ligase binding [GO:0031625]	cholesterol metabolic process [GO:0008203]; negative regulation of cholesterol biosynthetic process [GO:0045541]; negative regulation of fatty acid biosynthetic process [GO:0045717]; SREBP signaling pathway [GO:0032933]; ubiquitin-dependent ERAD pathway [GO:0030433]	cytosol [GO:0005829]; endoplasmic reticulum [GO:0005783]; endoplasmic reticulum membrane [GO:0005789]; integral component of membrane [GO:0016021]; membrane raft [GO:0045121]; plasma membrane [GO:0005886]; protein-containing complex [GO:0032991]	-	hsa:11160;	2.1773	1.31699
SP3 subkutan	enriched in old	HDGF;HDGFL1		Hepatoma-derived growth factor (HDGF) (High mobility group protein 1-like 2) (HMG-1L2)	G1SZR8;A0A5F9CXA1	RABIT Heparin binding growth factor	240	actin binding [GO:0003779]; double-stranded DNA binding [GO:0003690]; growth factor activity [GO:0008083]; heparin binding [GO:0008201]; nucleotide binding [GO:0000166]; RNA binding [GO:0003723]; transcription coregulator activity [GO:0003712]; transcription corepressor activity [GO:0003714]; transcription corepressor binding [GO:0001222]; tubulin binding [GO:0015631]	cellular response to interleukin-7 [GO:0098761]; negative regulation of transcription by RNA polymerase II [GO:0000122]; positive regulation of cell division [GO:0051781]; regulation of transcription by RNA polymerase II [GO:0006357]; signal transduction [GO:0007165]	collagen-containing extracellular matrix [GO:0062023]; cytoplasm [GO:0005737]; extracellular region [GO:0005576]; extracellular space [GO:0005615]; nucleoplasm [GO:0005654]; nucleus [GO:0005634]; transcription repressor complex [GO:0017053]	PTM: Sumoylated with SUMO1. Sumoylation prevents binding to chromatin. {ECO:0000269|PubMed:18331345}.; PTM: Phosphorylation at Ser-165 is likely to be required for secretion. {ECO:0000250|UniProtKB:P51859}.	hsa:3068;	1.38982	1.3154
SP3 subkutan	enriched in old	FKBP3		Peptidyl-prolyl cis-trans isomerase FKBP3 (PPIase FKBP3) (EC 5.2.1.8) (25 kDa FK506-binding protein) (25 kDa FKBP) (FKBP-25) (FK506-binding protein 3) (FKBP-3) (Immunophilin FKBP25) (Rapamycin-selective 25 kDa immunophilin) (Rotamase)	O46638;G1TLF0;A0A5S8H9B0	RABIT Peptidyl-prolyl cis-trans isomerase FKBP3	224	FK506 binding [GO:0005528]; peptidyl-prolyl cis-trans isomerase activity [GO:0003755]; RNA binding [GO:0003723]; signaling receptor activity [GO:0038023]	-	nucleus [GO:0005634]	-	hsa:2287;	2.18261	1.30488
SP3 subkutan	enriched in old	PDLIM1		PDZ and LIM domain protein 1 (C-terminal LIM domain protein 1) (Elfin) (LIM domain protein CLP-36)	G1T5T8	RABIT PDZ and LIM domain 1	329	actin binding [GO:0003779]; cadherin binding involved in cell-cell adhesion [GO:0098641]; metal ion binding [GO:0046872]; muscle alpha-actinin binding [GO:0051371]; transcription coactivator activity [GO:0003713]	actin cytoskeleton organization [GO:0030036]; establishment or maintenance of actin cytoskeleton polarity [GO:0030950]; fibroblast migration [GO:0010761]; heart development [GO:0007507]; maintenance of cell polarity [GO:0030011]; muscle structure development [GO:0061061]; regulation of transcription by RNA polymerase II [GO:0006357]; response to hypoxia [GO:0001666]; response to oxidative stress …	adherens junction [GO:0005912]; cytoplasm [GO:0005737]; cytoskeleton [GO:0005856]; filamentous actin [GO:0031941]; focal adhesion [GO:0005925]; stress fiber [GO:0001725]; transcription regulator complex [GO:0005667]; Z disc [GO:0030018]	-	hsa:9124;	1.67741	1.29246
SP3 subkutan	enriched in old	GRB2		Growth factor receptor-bound protein 2 (Adapter protein GRB2) (Protein Ash) (SH2/SH3 adapter GRB2)	A0A5F9D9C3;G1SR27;A0A5F9D0B9	RABIT Growth factor receptor bound protein 2	217	ephrin receptor binding [GO:0046875]; epidermal growth factor receptor binding [GO:0005154]; identical protein binding [GO:0042802]; insulin receptor substrate binding [GO:0043560]; neurotrophin TRKA receptor binding [GO:0005168]; phosphotyrosine residue binding [GO:0001784]; protein-containing complex binding [GO:0044877]; protein kinase binding [GO:0019901]; protein-macromolecule adaptor activi…	actin cytoskeleton reorganization [GO:0031532]; aging [GO:0007568]; anatomical structure formation involved in morphogenesis [GO:0048646]; branching involved in labyrinthine layer morphogenesis [GO:0060670]; cell differentiation [GO:0030154]; cellular response to ionizing radiation [GO:0071479]; epidermal growth factor receptor signaling pathway [GO:0007173]; insulin receptor signaling pathway [G…	cell-cell junction [GO:0005911]; COP9 signalosome [GO:0008180]; cytoplasm [GO:0005737]; cytosol [GO:0005829]; endosome [GO:0005768]; extracellular exosome [GO:0070062]; Golgi apparatus [GO:0005794]; Grb2-EGFR complex [GO:0070436]; nucleolus [GO:0005730]; nucleoplasm [GO:0005654]; nucleus [GO:0005634]; plasma membrane [GO:0005886]; vesicle membrane [GO:0012506]	-	hsa:2885;	2.00736	1.2634
SP3 subkutan	enriched in old	NDUFA9		NADH dehydrogenase [ubiquinone] 1 alpha subcomplex subunit 9, mitochondrial (Complex I-39kD) (CI-39kD) (NADH-ubiquinone oxidoreductase 39 kDa subunit)	G1TM60	RABIT NADH:ubiquinone oxidoreductase subunit A9	377	NADH dehydrogenase (ubiquinone) activity [GO:0008137]; NADH dehydrogenase activity [GO:0003954]; protein-containing complex binding [GO:0044877]	circadian rhythm [GO:0007623]; mitochondrial electron transport, NADH to ubiquinone [GO:0006120]; mitochondrial respiratory chain complex I assembly [GO:0032981]; response to glucose [GO:0009749]; sodium ion transport [GO:0006814]; ubiquinone-6 biosynthetic process [GO:1901006]	mitochondrial matrix [GO:0005759]; mitochondrial membrane [GO:0031966]; mitochondrial respiratory chain complex I [GO:0005747]; mitochondrion [GO:0005739]; nucleoplasm [GO:0005654]; nucleus [GO:0005634]	PTM: Acetylated on lysine residues. BLOC1S1 is required for acetylation (PubMed:22309213). Acetylated by CLOCK in a circadian manner (PubMed:28985504). {ECO:0000269|PubMed:22309213, ECO:0000269|PubMed:28985504}.	hsa:4704;	1.48541	1.26296
SP3 subkutan	enriched in old	TXNDC12		Thioredoxin domain-containing protein 12 (EC 1.8.4.2) (Endoplasmic reticulum resident protein 18) (ER protein 18) (ERp18) (Endoplasmic reticulum resident protein 19) (ER protein 19) (ERp19) (Thioredoxin-like protein p19) (hTLP19)	G1SGI8	RABIT Thioredoxin domain-containing protein 12	172	protein-disulfide reductase (glutathione) activity [GO:0019153]; protein-disulfide reductase activity [GO:0015035]	negative regulation of cell death [GO:0060548]; negative regulation of endoplasmic reticulum stress-induced intrinsic apoptotic signaling pathway [GO:1902236]	endoplasmic reticulum [GO:0005783]; endoplasmic reticulum lumen [GO:0005788]	-	hsa:51060;	2.91241	1.26198
SP3 subkutan	enriched in old	VAPA		Vesicle-associated membrane protein-associated protein A (VAMP-A) (VAMP-associated protein A) (VAP-A) (33 kDa VAMP-associated protein) (VAP-33)	A0A5F9CLZ4;G1SVI9	RABIT MSP domain-containing protein	249	cadherin binding [GO:0045296]; FFAT motif binding [GO:0033149]; microtubule binding [GO:0008017]; protein domain specific binding [GO:0019904]; protein heterodimerization activity [GO:0046982]	cell death [GO:0008219]; COPII-coated vesicle budding [GO:0090114]; endoplasmic reticulum to Golgi vesicle-mediated transport [GO:0006888]; membrane fusion [GO:0061025]; negative regulation by host of viral genome replication [GO:0044828]; neuron projection development [GO:0031175]; positive regulation by host of viral genome replication [GO:0044829]; positive regulation by host of viral release …	azurophil granule membrane [GO:0035577]; bicellular tight junction [GO:0005923]; cytosol [GO:0005829]; endoplasmic reticulum [GO:0005783]; endoplasmic reticulum membrane [GO:0005789]; integral component of membrane [GO:0016021]; microtubule cytoskeleton [GO:0015630]; nuclear membrane [GO:0031965]; plasma membrane [GO:0005886]; vesicle [GO:0031982]	-	hsa:9218;	2.43494	1.25443
SP3 subkutan	enriched in old	MTCH2		Mitochondrial carrier homolog 2 (Met-induced mitochondrial protein)	G1SQW0	RABIT Mitochondrial carrier 2	303	?	positive regulation of apoptotic process [GO:0043065]; protein localization to mitochondrion [GO:0070585]	integral component of membrane [GO:0016021]; membrane [GO:0016020]; mitochondrial inner membrane [GO:0005743]; mitochondrion [GO:0005739]; nucleus [GO:0005634]	-	hsa:23788;	1.32385	1.23728
SP3 subkutan	enriched in old	EWSR1	+	RNA-binding protein EWS (EWS oncogene) (Ewing sarcoma breakpoint region 1 protein)	A0A5F9DBZ6;A0A5F9DJD5;G1SLT2;A0A5F9C597;A0A5F9DME8;A0A5F9D5Y7;A0A5F9D9T6;G1U8D5;A0A5F9CJ21;G1TSI6	RABIT Uncharacterized protein	656	calmodulin binding [GO:0005516]; identical protein binding [GO:0042802]; metal ion binding [GO:0046872]; RNA binding [GO:0003723]; transcription coregulator activity [GO:0003712]	-	cytoplasm [GO:0005737]; nucleolus [GO:0005730]; nucleoplasm [GO:0005654]; nucleus [GO:0005634]; plasma membrane [GO:0005886]	PTM: Phosphorylated; calmodulin-binding inhibits phosphorylation of Ser-266. {ECO:0000269|PubMed:9341188}.; PTM: Highly methylated on arginine residues. Methylation is mediated by PRMT1 and, at lower level by PRMT8. {ECO:0000269|PubMed:11278906, ECO:0000269|PubMed:18320585, ECO:0000269|Ref.12}.	hsa:2130;	1.34818	1.18205
SP3 subkutan	enriched in old	VDAC2		Voltage-dependent anion-selective channel protein 2 (VDAC-2) (hVDAC2) (Outer mitochondrial membrane protein porin 2)	P68003;G1SWI3;A0A5F9D251;A0A5F9DM33	RABIT Voltage-dependent anion-selective channel protein 2	294	ceramide binding [GO:0097001]; cholesterol binding [GO:0015485]; nucleotide binding [GO:0000166]; phosphatidylcholine binding [GO:0031210]; porin activity [GO:0015288]; voltage-gated anion channel activity [GO:0008308]	anion transport [GO:0006820]; binding of sperm to zona pellucida [GO:0007339]; mitochondrial outer membrane permeabilization [GO:0097345]; negative regulation of intrinsic apoptotic signaling pathway [GO:2001243]; negative regulation of protein polymerization [GO:0032272]	acrosomal vesicle [GO:0001669]; membrane [GO:0016020]; membrane raft [GO:0045121]; mitochondrial membrane [GO:0031966]; mitochondrial nucleoid [GO:0042645]; mitochondrial outer membrane [GO:0005741]; mitochondrion [GO:0005739]; nucleus [GO:0005634]; pore complex [GO:0046930]; synaptic vesicle [GO:0008021]	PTM: Ubiquitinated by PRKN during mitophagy, leading to its degradation and enhancement of mitophagy. Deubiquitinated by USP30. {ECO:0000269|PubMed:25621951}.	hsa:7417;	2.78135	1.17056
SP3 subkutan	enriched in old	SMARCA2		Probable global transcription activator SNF2L2 (EC 3.6.4.-) (ATP-dependent helicase SMARCA2) (BRG1-associated factor 190B) (BAF190B) (Protein brahma homolog) (hBRM) (SNF2-alpha) (SWI/SNF-related matrix-associated actin-dependent regulator of chromatin subfamily A member 2)	A0A5F9DTN8;A0A5F9DIB5;G1TH12;A0A5F9CZA2;A0A5F9CF48;A0A5F9DMK3;A0A5F9CXC8	RABIT SWI/SNF related, matrix associated, actin dependent regulator of chromatin, subfamily a, member 2	1590	ATPase, acting on DNA [GO:0008094]; ATP binding [GO:0005524]; chromatin binding [GO:0003682]; DNA binding [GO:0003677]; helicase activity [GO:0004386]; histone binding [GO:0042393]; hydrolase activity [GO:0016787]; nucleosome-dependent ATPase activity [GO:0070615]; transcription cis-regulatory region binding [GO:0000976]; transcription coactivator activity [GO:0003713]	ATP-dependent chromatin remodeling [GO:0043044]; chromatin remodeling [GO:0006338]; negative regulation of cell growth [GO:0030308]; negative regulation of cell population proliferation [GO:0008285]; negative regulation of transcription, DNA-templated [GO:0045892]; negative regulation of transcription by RNA polymerase II [GO:0000122]; nervous system development [GO:0007399]; positive regulation …	chromatin [GO:0000785]; intermediate filament cytoskeleton [GO:0045111]; intracellular membrane-bounded organelle [GO:0043231]; nBAF complex [GO:0071565]; npBAF complex [GO:0071564]; nucleoplasm [GO:0005654]; nucleus [GO:0005634]; SWI/SNF complex [GO:0016514]	-	hsa:6595;	2.60169	1.15902
SP3 subkutan	enriched in old	COL5A2		Collagen alpha-2(V) chain	G1T8L2;A0A5F9DSX4	RABIT Collagen type V alpha 2 chain	1499	extracellular matrix structural constituent [GO:0005201]; extracellular matrix structural constituent conferring tensile strength [GO:0030020]; metal ion binding [GO:0046872]; SMAD binding [GO:0046332]	cellular response to amino acid stimulus [GO:0071230]; collagen fibril organization [GO:0030199]; extracellular matrix organization [GO:0030198]; eye morphogenesis [GO:0048592]; negative regulation of endodermal cell differentiation [GO:1903225]; ossification [GO:0001503]; skeletal system development [GO:0001501]; skin development [GO:0043588]	collagen-containing extracellular matrix [GO:0062023]; collagen type V trimer [GO:0005588]; endoplasmic reticulum lumen [GO:0005788]; extracellular matrix [GO:0031012]; extracellular region [GO:0005576]; extracellular space [GO:0005615]	PTM: Prolines at the third position of the tripeptide repeating unit (G-X-P) are hydroxylated in some or all of the chains. Probably 3-hydroxylated on Pro-919 and Pro-1156 by LEPREL1. {ECO:0000269|PubMed:21757687, ECO:0000269|PubMed:8181482}.	hsa:1290;	1.43262	1.13756
SP3 subkutan	enriched in old	SARNP		SAP domain-containing ribonucleoprotein (Cytokine-induced protein of 29 kDa) (Nuclear protein Hcc-1) (Proliferation-associated cytokine-inducible protein CIP29)	G1SYL9	RABIT SAP domain containing ribonucleoprotein	210	DNA binding [GO:0003677]; RNA binding [GO:0003723]	mRNA export from nucleus [GO:0006406]; poly(A)+ mRNA export from nucleus [GO:0016973]; regulation of translation [GO:0006417]	cytoplasmic ribonucleoprotein granule [GO:0036464]; nuclear speck [GO:0016607]; nucleoplasm [GO:0005654]; nucleus [GO:0005634]; transcription export complex [GO:0000346]	-	hsa:84324;	1.46407	1.10905
SP3 subkutan	enriched in old	COL6A2		Collagen alpha-2(VI) chain	G1SD89	RABIT Uncharacterized protein	1019	collagen binding [GO:0005518]; extracellular matrix structural constituent conferring tensile strength [GO:0030020]	cell adhesion [GO:0007155]; response to glucose [GO:0009749]	collagen-containing extracellular matrix [GO:0062023]; collagen trimer [GO:0005581]; endoplasmic reticulum lumen [GO:0005788]; extracellular exosome [GO:0070062]; extracellular region [GO:0005576]; extracellular space [GO:0005615]; extracellular vesicle [GO:1903561]; protein-containing complex [GO:0032991]; sarcolemma [GO:0042383]	PTM: Prolines at the third position of the tripeptide repeating unit (G-X-Y) are hydroxylated in some or all of the chains.	hsa:1292;	1.45832	1.09608
SP3 subkutan	enriched in old	P3H3		Prolyl 3-hydroxylase 3 (EC 1.14.11.7) (Leprecan-like protein 2) (Protein B)	A0A5F9DP34;G1T4C9	RABIT Procollagen-proline 3-dioxygenase	736	iron ion binding [GO:0005506]; L-ascorbic acid binding [GO:0031418]; procollagen-proline 3-dioxygenase activity [GO:0019797]	collagen biosynthetic process [GO:0032964]; collagen metabolic process [GO:0032963]; negative regulation of cell population proliferation [GO:0008285]; peptidyl-lysine hydroxylation [GO:0017185]	catalytic complex [GO:1902494]; endoplasmic reticulum [GO:0005783]	-	hsa:10536;	2.15377	1.08774
SP3 subkutan	enriched in old	PPIC		Peptidyl-prolyl cis-trans isomerase C (PPIase C) (EC 5.2.1.8) (Cyclophilin C) (Rotamase C)	G1T2I6;A0A5F9CIT9	RABIT Peptidyl-prolyl cis-trans isomerase	212	cyclosporin A binding [GO:0016018]; peptidyl-prolyl cis-trans isomerase activity [GO:0003755]	protein folding [GO:0006457]; protein peptidyl-prolyl isomerization [GO:0000413]	cytoplasm [GO:0005737]; extracellular exosome [GO:0070062]; intracellular membrane-bounded organelle [GO:0043231]	-	hsa:5480;	1.46316	1.08246
SP3 subkutan	enriched in old	VDAC1		Voltage-dependent anion-selective channel protein 1 (VDAC-1) (hVDAC1) (Outer mitochondrial membrane protein porin 1) (Plasmalemmal porin) (Porin 31HL) (Porin 31HM)	Q9TT15;A0A5F9D2Q6	RABIT Voltage-dependent anion-selective channel protein 1	283	ceramide binding [GO:0097001]; cholesterol binding [GO:0015485]; phosphatidylcholine binding [GO:0031210]; porin activity [GO:0015288]; protein-containing complex binding [GO:0044877]; protein kinase binding [GO:0019901]; transmembrane transporter binding [GO:0044325]; voltage-gated anion channel activity [GO:0008308]	anion transport [GO:0006820]; apoptotic process [GO:0006915]; behavioral fear response [GO:0001662]; epithelial cell differentiation [GO:0030855]; learning [GO:0007612]; mitochondrial calcium ion transmembrane transport [GO:0006851]; negative regulation of apoptotic process [GO:0043066]; negative regulation of calcium import into the mitochondrion [GO:0110099]; negative regulation of reactive oxy…	extracellular exosome [GO:0070062]; membrane [GO:0016020]; membrane raft [GO:0045121]; mitochondrial membrane [GO:0031966]; mitochondrial nucleoid [GO:0042645]; mitochondrial outer membrane [GO:0005741]; mitochondrial permeability transition pore complex [GO:0005757]; mitochondrion [GO:0005739]; nucleus [GO:0005634]; plasma membrane [GO:0005886]; pore complex [GO:0046930]; synaptic vesicle [GO:00…	PTM: Phosphorylation at Ser-193 by NEK1 promotes the open conformational state preventing excessive mitochondrial membrane permeability and subsequent apoptotic cell death after injury. Phosphorylation by the AKT-GSK3B axis stabilizes the protein probably by preventing ubiquitin-mediated proteasomal degradation. {ECO:0000269|PubMed:20230784}.; PTM: Ubiquitinated (PubMed:25621951, PubMed:32047033)…	hsa:7416;	2.21869	1.0751
SP3 subkutan	enriched in old	NDUFA12		NADH dehydrogenase [ubiquinone] 1 alpha subcomplex subunit 12 (13 kDa differentiation-associated protein) (Complex I-B17.2) (CI-B17.2) (CIB17.2) (NADH-ubiquinone oxidoreductase subunit B17.2)	A0A5F9CX27;A0A5F9DTM7	RABIT NADH dehydrogenase [ubiquinone] 1 alpha subcomplex subunit 12	145	NADH dehydrogenase (ubiquinone) activity [GO:0008137]	mitochondrial ATP synthesis coupled electron transport [GO:0042775]; mitochondrial respiratory chain complex I assembly [GO:0032981]; respiratory gaseous exchange by respiratory system [GO:0007585]; response to oxidative stress [GO:0006979]	cytosol [GO:0005829]; mitochondrial inner membrane [GO:0005743]; mitochondrial respiratory chain complex I [GO:0005747]; mitochondrion [GO:0005739]	-	hsa:55967;	1.33429	1.0603
SP3 subkutan	enriched in old	S100A11		Protein S100-A11 (Calgizzarin) (Metastatic lymph node gene 70 protein) (MLN 70) (Protein S100-C) (S100 calcium-binding protein A11) [Cleaved into: Protein S100-A11, N-terminally processed]	G1SNE8	RABIT Calpactin I light chain	105	cadherin binding involved in cell-cell adhesion [GO:0098641]; calcium-dependent protein binding [GO:0048306]; calcium ion binding [GO:0005509]; protein homodimerization activity [GO:0042803]; S100 protein binding [GO:0044548]	negative regulation of cell population proliferation [GO:0008285]; negative regulation of DNA replication [GO:0008156]; positive regulation of smooth muscle cell migration [GO:0014911]; signal transduction [GO:0007165]	adherens junction [GO:0005912]; cytoplasm [GO:0005737]; extracellular exosome [GO:0070062]; extracellular region [GO:0005576]; extracellular space [GO:0005615]; nucleus [GO:0005634]; ruffle [GO:0001726]; secretory granule lumen [GO:0034774]	PTM: Phosphorylation at Thr-10 by PRKCA significantly suppresses homodimerization and promotes association with NCL/nucleolin which induces nuclear translocation. {ECO:0000269|PubMed:18618420}.	hsa:6282;	2.29615	1.05851
SP3 subkutan	enriched in old	BTF3L4		Transcription factor BTF3 homolog 4 (Basic transcription factor 3-like 4)	G1TFI4	RABIT Transcription factor BTF3	158	?	-	-	-	hsa:91408;	1.66174	1.04696
SP3 subkutan	enriched in old	RPL24		60S ribosomal protein L24 (60S ribosomal protein L30) (Large ribosomal subunit protein eL24)	A0A5F9DNC5;A0A5F9D1W0;G1TH55;G1SE28;A0A5F9DET3	RABIT Ribosomal protein L24	157	cadherin binding [GO:0045296]; RNA binding [GO:0003723]; structural constituent of ribosome [GO:0003735]	assembly of large subunit precursor of preribosome [GO:1902626]; cytoplasmic translation [GO:0002181]; exit from mitosis [GO:0010458]; optic nerve development [GO:0021554]; retina development in camera-type eye [GO:0060041]; retinal ganglion cell axon guidance [GO:0031290]; ribosomal large subunit assembly [GO:0000027]; translation [GO:0006412]	cytoplasm [GO:0005737]; cytosol [GO:0005829]; cytosolic large ribosomal subunit [GO:0022625]; cytosolic ribosome [GO:0022626]; endoplasmic reticulum [GO:0005783]; extracellular exosome [GO:0070062]; membrane [GO:0016020]; polysomal ribosome [GO:0042788]; synapse [GO:0045202]	-	hsa:6152;	3.4339	0.997691
SP3 subkutan	enriched in old	GSTO1		Glutathione S-transferase omega-1 (GSTO-1) (EC 2.5.1.18) (Glutathione S-transferase omega 1-1) (GSTO 1-1) (Glutathione-dependent dehydroascorbate reductase) (EC 1.8.5.1) (Monomethylarsonic acid reductase) (MMA(V) reductase) (EC 1.20.4.2) (S-(Phenacyl)glutathione reductase) (SPG-R)	G1SVP7;A0A5F9DQL3;A0A5F9CRL5	RABIT Glutathione-dependent dehydroascorbate reductase	241	glutathione dehydrogenase (ascorbate) activity [GO:0045174]; glutathione transferase activity [GO:0004364]; methylarsonate reductase activity [GO:0050610]; oxidoreductase activity [GO:0016491]	cellular response to arsenic-containing substance [GO:0071243]; glutathione metabolic process [GO:0006749]; L-ascorbic acid metabolic process [GO:0019852]; negative regulation of ryanodine-sensitive calcium-release channel activity [GO:0060315]; positive regulation of ryanodine-sensitive calcium-release channel activity [GO:0060316]; positive regulation of skeletal muscle contraction by regulatio…	cytoplasm [GO:0005737]; cytosol [GO:0005829]; extracellular exosome [GO:0070062]; nucleoplasm [GO:0005654]	-	hsa:9446;	1.63775	0.956802
SP3 subkutan	enriched in old	RPS25		40S ribosomal protein S25 (Small ribosomal subunit protein eS25)	G1TDB3;A0A5F9CQN8	RABIT 40S ribosomal protein S25	125	RNA binding [GO:0003723]; structural constituent of ribosome [GO:0003735]	cytoplasmic translation [GO:0002181]; ribosomal small subunit biogenesis [GO:0042274]; rRNA processing [GO:0006364]; translation [GO:0006412]	cytosol [GO:0005829]; cytosolic ribosome [GO:0022626]; cytosolic small ribosomal subunit [GO:0022627]; extracellular exosome [GO:0070062]; nucleolus [GO:0005730]; nucleoplasm [GO:0005654]; nucleus [GO:0005634]; postsynaptic density [GO:0014069]; ribosome [GO:0005840]; small ribosomal subunit [GO:0015935]	-	hsa:6230;	2.17182	0.950801
SP3 subkutan	enriched in old	CDH11		Cadherin-11 (OSF-4) (Osteoblast cadherin) (OB-cadherin)	G1TCU4;A0A5F9C2D3	RABIT Cadherin 11	796	cadherin binding [GO:0045296]; calcium ion binding [GO:0005509]	adherens junction organization [GO:0034332]; calcium-dependent cell-cell adhesion via plasma membrane cell adhesion molecules [GO:0016339]; cell adhesion [GO:0007155]; cell-cell adhesion via plasma-membrane adhesion molecules [GO:0098742]; cell-cell junction assembly [GO:0007043]; cell morphogenesis [GO:0000902]; corticospinal tract morphogenesis [GO:0021957]; homophilic cell adhesion via plasma …	adherens junction [GO:0005912]; catenin complex [GO:0016342]; cytoplasm [GO:0005737]; extracellular exosome [GO:0070062]; glutamatergic synapse [GO:0098978]; integral component of membrane [GO:0016021]; plasma membrane [GO:0005886]; Schaffer collateral - CA1 synapse [GO:0098685]	-	hsa:1009;	1.42423	0.949982
SP3 subkutan	enriched in old	YAP1		Transcriptional coactivator YAP1 (Yes-associated protein 1) (Protein yorkie homolog) (Yes-associated protein YAP65 homolog)	G1U198	RABIT Yes associated protein 1	504	chromatin binding [GO:0003682]; DNA-binding transcription factor binding [GO:0140297]; proline-rich region binding [GO:0070064]; protein C-terminus binding [GO:0008022]; RNA polymerase II cis-regulatory region sequence-specific DNA binding [GO:0000978]; transcription cis-regulatory region binding [GO:0000976]; transcription coactivator activity [GO:0003713]; transcription corepressor activity [GO…	bud elongation involved in lung branching [GO:0060449]; cardiac muscle tissue regeneration [GO:0061026]; cell morphogenesis [GO:0000902]; cell population proliferation [GO:0008283]; cellular response to DNA damage stimulus [GO:0006974]; cellular response to gamma radiation [GO:0071480]; cellular response to retinoic acid [GO:0071300]; contact inhibition [GO:0060242]; embryonic heart tube morphoge…	cytoplasm [GO:0005737]; cytosol [GO:0005829]; female germ cell nucleus [GO:0001674]; membrane [GO:0016020]; nucleoplasm [GO:0005654]; nucleus [GO:0005634]; TEAD-YAP complex [GO:0140552]	PTM: Phosphorylated by LATS1 and LATS2; leading to cytoplasmic translocation and inactivation (PubMed:18158288, PubMed:20048001). Phosphorylated by ABL1; leading to YAP1 stabilization, enhanced interaction with TP73 and recruitment onto proapoptotic genes; in response to DNA damage (PubMed:18280240). Phosphorylation at Ser-400 and Ser-403 by CK1 is triggered by previous phosphorylation at Ser-397…	hsa:10413;	1.59904	0.935056
SP3 subkutan	enriched in old	TCEB2; ELOB		Elongin-B (EloB) (Elongin 18 kDa subunit) (RNA polymerase II transcription factor SIII subunit B) (SIII p18) (Transcription elongation factor B polypeptide 2)	G1SYL8	RABIT Elongin B	118	ubiquitin protein ligase binding [GO:0031625]	positive regulation of proteasomal ubiquitin-dependent protein catabolic process [GO:0032436]; protein-containing complex assembly [GO:0065003]; protein ubiquitination [GO:0016567]; transcription elongation from RNA polymerase II promoter [GO:0006368]	Cul2-RING ubiquitin ligase complex [GO:0031462]; Cul5-RING ubiquitin ligase complex [GO:0031466]; cytosol [GO:0005829]; elongin complex [GO:0070449]; nucleoplasm [GO:0005654]; VCB complex [GO:0030891]	-	hsa:6923;	2.10663	0.928486
SP3 subkutan	enriched in old	HSPB1		Heat shock protein beta-1 (HspB1) (28 kDa heat shock protein) (Estrogen-regulated 24 kDa protein) (Heat shock 27 kDa protein) (HSP 27) (Stress-responsive protein 27) (SRP27)	G1T3V2	RABIT Heat shock 27 kDa protein	205	identical protein binding [GO:0042802]; protein folding chaperone [GO:0044183]; protein homodimerization activity [GO:0042803]; protein kinase binding [GO:0019901]; protein kinase C binding [GO:0005080]; protein kinase C inhibitor activity [GO:0008426]; RNA binding [GO:0003723]; RNA polymerase II-specific DNA-binding transcription factor binding [GO:0061629]; ubiquitin binding [GO:0043130]	anterograde axonal protein transport [GO:0099641]; cellular response to vascular endothelial growth factor stimulus [GO:0035924]; chaperone-mediated protein folding [GO:0061077]; intracellular signal transduction [GO:0035556]; negative regulation of apoptotic process [GO:0043066]; negative regulation of oxidative stress-induced intrinsic apoptotic signaling pathway [GO:1902176]; negative regulati…	axon cytoplasm [GO:1904115]; cytoplasm [GO:0005737]; cytoskeleton [GO:0005856]; cytosol [GO:0005829]; extracellular exosome [GO:0070062]; extracellular space [GO:0005615]; focal adhesion [GO:0005925]; nucleus [GO:0005634]; plasma membrane [GO:0005886]; proteasome complex [GO:0000502]; spindle [GO:0005819]; Z disc [GO:0030018]	PTM: Phosphorylated upon exposure to protein kinase C activators and heat shock (PubMed:8325890). Phosphorylation by MAPKAPK2 and MAPKAPK3 in response to stress dissociates HSPB1 from large small heat-shock protein (sHsps) oligomers and impairs its chaperone activity and ability to protect against oxidative stress effectively. Phosphorylation by MAPKAPK5 in response to PKA stimulation induces F-a…	hsa:3315;	1.53628	0.927633
SP3 subkutan	enriched in old	MAP1A	+	Microtubule-associated protein 1A (MAP-1A) (Proliferation-related protein p80) [Cleaved into: MAP1A heavy chain; MAP1 light chain LC2]	G1SNP7	RABIT Uncharacterized protein	2803	actin binding [GO:0003779]; cytoskeletal anchor activity [GO:0008093]; microtubule binding [GO:0008017]; structural molecule activity [GO:0005198]; tau protein binding [GO:0048156]; tubulin binding [GO:0015631]	anterograde axonal protein transport [GO:0099641]; associative learning [GO:0008306]; axonogenesis [GO:0007409]; dendrite development [GO:0016358]; memory [GO:0007613]; microtubule cytoskeleton organization [GO:0000226]; negative regulation of proteasomal ubiquitin-dependent protein catabolic process [GO:0032435]; negative regulation of protein localization to microtubule [GO:1902817]; neuron cel…	axon [GO:0030424]; axon cytoplasm [GO:1904115]; axon initial segment [GO:0043194]; cytoplasm [GO:0005737]; cytosol [GO:0005829]; dendrite [GO:0030425]; dendritic branch [GO:0044307]; dendritic microtubule [GO:1901588]; dendritic shaft [GO:0043198]; microtubule [GO:0005874]; microtubule associated complex [GO:0005875]; neuronal cell body [GO:0043025]; neuron projection [GO:0043005]; primary dendri…	PTM: Phosphorylated by CSNK1D. {ECO:0000250}.; PTM: LC2 is generated from MAP1A by proteolytic processing. {ECO:0000269|PubMed:18419581}.	hsa:4130;	2.37738	0.926629
SP3 subkutan	enriched in old	ATP6V1G1	+	V-type proton ATPase subunit G 1 (V-ATPase subunit G 1) (V-ATPase 13 kDa subunit 1) (Vacuolar proton pump subunit G 1) (Vacuolar proton pump subunit M16)	G1U826;G1U1Y9	RABIT V-type proton ATPase subunit G	118	ATPase binding [GO:0051117]; proton-transporting ATPase activity, rotational mechanism [GO:0046961]	cellular iron ion homeostasis [GO:0006879]; cellular response to increased oxygen levels [GO:0036295]; regulation of macroautophagy [GO:0016241]	apical plasma membrane [GO:0016324]; cytosol [GO:0005829]; extracellular exosome [GO:0070062]; lysosomal membrane [GO:0005765]; plasma membrane [GO:0005886]; vacuolar proton-transporting V-type ATPase, V1 domain [GO:0000221]; vacuolar proton-transporting V-type ATPase complex [GO:0016471]	-	hsa:9550;	1.34406	0.924358
SP3 subkutan	enriched in old	MANF		Mesencephalic astrocyte-derived neurotrophic factor (Arginine-rich protein) (Protein ARMET)	G1SZ15	RABIT Mesencephalic astrocyte derived neurotrophic factor	182	growth factor activity [GO:0008083]; RNA binding [GO:0003723]; sulfatide binding [GO:0120146]	dopaminergic neuron differentiation [GO:0071542]; neuron projection development [GO:0031175]; regulation of response to endoplasmic reticulum stress [GO:1905897]; response to unfolded protein [GO:0006986]	cytosol [GO:0005829]; endoplasmic reticulum [GO:0005783]; endoplasmic reticulum lumen [GO:0005788]; extracellular region [GO:0005576]; extracellular space [GO:0005615]; nucleus [GO:0005634]; perinuclear region of cytoplasm [GO:0048471]; sarcoplasmic reticulum lumen [GO:0033018]	PTM: May contain sialic acid residues.	hsa:7873;	1.70286	0.91434
SP3 subkutan	enriched in old	ACTA1;ACTC1		Actin, alpha skeletal muscle (Alpha-actin-1) [Cleaved into: Actin, alpha skeletal muscle, intermediate form]	G1STB6;P68135;G1SL06	RABIT Actin alpha cardiac muscle 1	377	ADP binding [GO:0043531]; ATP binding [GO:0005524]; myosin binding [GO:0017022]; structural constituent of cytoskeleton [GO:0005200]	cellular response to organonitrogen compound [GO:0071417]; mesenchyme migration [GO:0090131]; muscle contraction [GO:0006936]; positive regulation of gene expression [GO:0010628]; response to extracellular stimulus [GO:0009991]; response to lithium ion [GO:0010226]; response to mechanical stimulus [GO:0009612]; response to steroid hormone [GO:0048545]; skeletal muscle fiber adaptation [GO:0043503…	actin cytoskeleton [GO:0015629]; actin filament [GO:0005884]; blood microparticle [GO:0072562]; cell body [GO:0044297]; cytosol [GO:0005829]; dynactin complex [GO:0005869]; extracellular exosome [GO:0070062]; extracellular space [GO:0005615]; filopodium [GO:0030175]; lamellipodium [GO:0030027]; sarcomere [GO:0030017]; stress fiber [GO:0001725]; striated muscle thin filament [GO:0005865]	PTM: Oxidation of Met-46 and Met-49 by MICALs (MICAL1, MICAL2 or MICAL3) to form methionine sulfoxide promotes actin filament depolymerization. MICAL1 and MICAL2 produce the (R)-S-oxide form. The (R)-S-oxide form is reverted by MSRB1 and MSRB2, which promotes actin repolymerization. {ECO:0000250|UniProtKB:P68134}.; PTM: Monomethylation at Lys-86 (K84me1) regulates actin-myosin interaction and act…	hsa:58;	1.46217	0.910438
SP3 subkutan	enriched in old	PEBP1	+	Phosphatidylethanolamine-binding protein 1 (PEBP-1) (HCNPpp) (Neuropolypeptide h3) (Prostatic-binding protein) (Raf kinase inhibitor protein) (RKIP) [Cleaved into: Hippocampal cholinergic neurostimulating peptide (HCNP)]	G1SV22;Q8MK67;A0A5F9CQR3	RABIT Phosphatidylethanolamine-binding protein 1	187	ATP binding [GO:0005524]; enzyme binding [GO:0019899]; phosphatidylethanolamine binding [GO:0008429]; protein kinase binding [GO:0019901]; RNA binding [GO:0003723]; serine-type endopeptidase inhibitor activity [GO:0004867]	negative regulation of MAPK cascade [GO:0043409]	cytosol [GO:0005829]; extracellular exosome [GO:0070062]; nucleus [GO:0005634]	-	hsa:5037;	2.42956	0.910047
SP3 subkutan	enriched in old	G3BP1	+	Ras GTPase-activating protein-binding protein 1 (G3BP-1) (EC 3.6.4.12) (EC 3.6.4.13) (ATP-dependent DNA helicase VIII) (hDH VIII) (GAP SH3 domain-binding protein 1)	G1U118;G1TEW3	RABIT Uncharacterized protein	466	ATP binding [GO:0005524]; ATP hydrolysis activity [GO:0140603]; DNA/RNA helicase activity [GO:0033677]; DNA binding [GO:0003677]; DNA helicase activity [GO:0003678]; endonuclease activity [GO:0004519]; mRNA binding [GO:0003729]; RNA binding [GO:0003723]; RNA helicase activity [GO:0003724]	defense response to virus [GO:0051607]; innate immune response [GO:0045087]; negative regulation of canonical Wnt signaling pathway [GO:0090090]; positive regulation of stress granule assembly [GO:0062029]; positive regulation of type I interferon production [GO:0032481]; Ras protein signal transduction [GO:0007265]; stress granule assembly [GO:0034063]	cytoplasm [GO:0005737]; cytoplasmic stress granule [GO:0010494]; cytosol [GO:0005829]; focal adhesion [GO:0005925]; nucleus [GO:0005634]; perikaryon [GO:0043204]; ribonucleoprotein complex [GO:1990904]	PTM: (Microbial infection) Cleaved by human enterovirus 71; this cleavage induces the disassembly of cytoplasmic stress granules (PubMed:30006004). Cleaved by Foot-and-mouth disease virus; this cleavage suppresses the formation of cytoplasmic stress granules (PubMed:30404792). {ECO:0000269|PubMed:30006004, ECO:0000269|PubMed:30404792}.; PTM: Phosphorylated exclusively on serine residues. Hyperpho…	hsa:10146;	2.25391	0.895891
SP3 subkutan	enriched in old	TNKS1BP1		182 kDa tankyrase-1-binding protein	G1TV92	RABIT Tankyrase 1 binding protein 1	1729	ankyrin repeat binding [GO:0071532]; cadherin binding [GO:0045296]; enzyme binding [GO:0019899]; protein-containing complex binding [GO:0044877]	cellular response to ionizing radiation [GO:0071479]; double-strand break repair [GO:0006302]; positive regulation of peptidyl-serine phosphorylation [GO:0033138]; positive regulation of peptidyl-threonine phosphorylation [GO:0010800]; positive regulation of protein autophosphorylation [GO:0031954]; telomere maintenance via telomerase [GO:0007004]	actin cytoskeleton [GO:0015629]; adherens junction [GO:0005912]; CCR4-NOT complex [GO:0030014]; cytoplasm [GO:0005737]; cytosol [GO:0005829]; heterochromatin [GO:0000792]; nucleus [GO:0005634]; plasma membrane [GO:0005886]	PTM: ADP-ribosylated by TNKS1 (in vitro).	hsa:85456;	1.79058	0.895806
SP3 subkutan	enriched in old	RANBP1		Ran-specific GTPase-activating protein (Ran-binding protein 1) (RanBP1)	G1TH06;A0A5F9D622	RABIT RAN binding protein 1	201	cadherin binding [GO:0045296]; GDP-dissociation inhibitor activity [GO:0005092]; GTPase activator activity [GO:0005096]; small GTPase binding [GO:0031267]	intracellular transport [GO:0046907]; positive regulation of mitotic centrosome separation [GO:0046604]; signal transduction [GO:0007165]	centrosome [GO:0005813]; cytoplasm [GO:0005737]; cytosol [GO:0005829]; nuclear envelope [GO:0005635]; nuclear pore [GO:0005643]; nucleus [GO:0005634]	-	hsa:5902;	1.56076	0.875239
SP3 subkutan	enriched in old	PFDN2		Prefoldin subunit 2	G1SHF1	RABIT Prefoldin subunit 2	154	amyloid-beta binding [GO:0001540]; protein folding chaperone [GO:0044183]; unfolded protein binding [GO:0051082]	negative regulation of amyloid fibril formation [GO:1905907]; positive regulation of cytoskeleton organization [GO:0051495]; protein folding [GO:0006457]	cytoplasm [GO:0005737]; cytosol [GO:0005829]; mitochondrion [GO:0005739]; nucleus [GO:0005634]; prefoldin complex [GO:0016272]	-	hsa:5202;	1.58222	0.859176
SP3 subkutan	enriched in old	LASP1		LIM and SH3 domain protein 1 (LASP-1) (Metastatic lymph node gene 50 protein) (MLN 50)	O77506;U3KNF1;G1TYY5	RABIT LIM and SH3 domain protein 1	261	actin filament binding [GO:0051015]; cadherin binding [GO:0045296]; ion transmembrane transporter activity [GO:0015075]; metal ion binding [GO:0046872]	ion transport [GO:0006811]	cortical actin cytoskeleton [GO:0030864]; cytoplasm [GO:0005737]; focal adhesion [GO:0005925]	-	hsa:3927;	1.7118	0.845663
SP3 subkutan	enriched in old	KIF3B		Kinesin-like protein KIF3B (HH0048) (Microtubule plus end-directed kinesin motor 3B) [Cleaved into: Kinesin-like protein KIF3B, N-terminally processed]	G1TW45;G1TVK4	RABIT Kinesin-like protein	747	ATP binding [GO:0005524]; ATP-dependent microtubule motor activity, plus-end-directed [GO:0008574]; intraciliary transport particle B binding [GO:0120170]; microtubule binding [GO:0008017]; microtubule motor activity [GO:0003777]; small GTPase binding [GO:0031267]	anterograde axonal transport [GO:0008089]; anterograde dendritic transport of neurotransmitter receptor complex [GO:0098971]; cilium assembly [GO:0060271]; determination of left/right symmetry [GO:0007368]; intraciliary transport [GO:0042073]; microtubule-based movement [GO:0007018]; mitotic centrosome separation [GO:0007100]; mitotic spindle assembly [GO:0090307]; mitotic spindle organization [G…	axon cytoplasm [GO:1904115]; centrosome [GO:0005813]; ciliary tip [GO:0097542]; cilium [GO:0005929]; cytosol [GO:0005829]; dendrite [GO:0030425]; dendrite cytoplasm [GO:0032839]; dendritic spine [GO:0043197]; extracellular exosome [GO:0070062]; kinesin complex [GO:0005871]; kinesin II complex [GO:0016939]; membrane [GO:0016020]; microtubule [GO:0005874]; microtubule cytoskeleton [GO:0015630]; mid…	-	hsa:9371;	1.47915	0.811104
SP3 subkutan	enriched in old	FKBP10		Peptidyl-prolyl cis-trans isomerase FKBP10 (PPIase FKBP10) (EC 5.2.1.8) (65 kDa FK506-binding protein) (65 kDa FKBP) (FKBP-65) (FK506-binding protein 10) (FKBP-10) (Immunophilin FKBP65) (Rotamase)	G1SDP2	RABIT Peptidylprolyl isomerase	582	calcium ion binding [GO:0005509]; FK506 binding [GO:0005528]; peptidyl-prolyl cis-trans isomerase activity [GO:0003755]	aorta morphogenesis [GO:0035909]; collagen fibril organization [GO:0030199]; extracellular matrix assembly [GO:0085029]; in utero embryonic development [GO:0001701]; peptidyl-lysine hydroxylation [GO:0017185]; peptidyl-proline modification [GO:0018208]; wound healing [GO:0042060]	endoplasmic reticulum [GO:0005783]; endoplasmic reticulum lumen [GO:0005788]; membrane [GO:0016020]; mitochondrial intermembrane space [GO:0005758]	PTM: Glycosylated and phosphorylated. {ECO:0000250}.	hsa:60681;	3.06337	0.809103
SP3 subkutan	enriched in old	RPL36	+	60S ribosomal protein L36 (Large ribosomal subunit protein eL36)	G1TBH2;G1TTQ5	RABIT 60S ribosomal protein L36	105	RNA binding [GO:0003723]; structural constituent of ribosome [GO:0003735]	cytoplasmic translation [GO:0002181]; translation [GO:0006412]	cytoplasm [GO:0005737]; cytosol [GO:0005829]; cytosolic large ribosomal subunit [GO:0022625]; cytosolic ribosome [GO:0022626]; membrane [GO:0016020]; nucleolus [GO:0005730]; polysomal ribosome [GO:0042788]	-	hsa:25873;	1.80276	0.803649
SP3 subkutan	depleted in old	USP7		Ubiquitin carboxyl-terminal hydrolase 7 (EC 3.4.19.12) (Deubiquitinating enzyme 7) (Herpesvirus-associated ubiquitin-specific protease) (Ubiquitin thioesterase 7) (Ubiquitin-specific-processing protease 7)	A0A5F9CW54;A0A5F9DN55;A0A5F9CWG1;G1SJW8;A0A5F9DBB3;A0A5F9D6U9;A0A5F9CK76;A0A5F9C958;U3KNR1	RABIT Ubiquitin carboxyl-terminal hydrolase 7	1102	cysteine-type endopeptidase activity [GO:0004197]; deubiquitinase activity [GO:0101005]; Lys48-specific deubiquitinase activity [GO:1990380]; p53 binding [GO:0002039]; protein C-terminus binding [GO:0008022]; thiol-dependent deubiquitinase [GO:0004843]; transcription factor binding [GO:0008134]; ubiquitin protein ligase binding [GO:0031625]	histone H2B conserved C-terminal lysine deubiquitination [GO:0035616]; maintenance of DNA methylation [GO:0010216]; monoubiquitinated protein deubiquitination [GO:0035520]; negative regulation of NF-kappaB transcription factor activity [GO:0032088]; negative regulation of proteasomal ubiquitin-dependent protein catabolic process [GO:0032435]; positive regulation of DNA demethylation [GO:1901537];…	chromosome [GO:0005694]; cytosol [GO:0005829]; nuclear body [GO:0016604]; nucleoplasm [GO:0005654]; nucleus [GO:0005634]; PML body [GO:0016605]; protein-containing complex [GO:0032991]	PTM: Isoform 1: Phosphorylated. Isoform 1 is phosphorylated at positions Ser-18 and Ser-963. Isoform 2: Not phosphorylated. {ECO:0000269|PubMed:17651432}.; PTM: Isoform 1: Polyneddylated. Isoform 2: Not Polyneddylated.; PTM: Isoform 1 and isoform 2: Not sumoylated.; PTM: Isoform 1 and isoform 2: Polyubiquitinated by herpesvirus 1 trans-acting transcriptional protein ICP0/VMW110; leading to its su…	hsa:7874;	1.91036	-0.819267
SP3 subkutan	depleted in old	GMPS		GMP synthase [glutamine-hydrolyzing] (EC 6.3.5.2) (GMP synthetase) (Glutamine amidotransferase)	A0A5F9CX20;A0A5F9DJJ9;G1SFI7	RABIT GMP synthase (glutamine-hydrolyzing)	693	ATP binding [GO:0005524]; GMP synthase (glutamine-hydrolyzing) activity [GO:0003922]; GMP synthase activity [GO:0003921]; pyrophosphatase activity [GO:0016462]	glutamine metabolic process [GO:0006541]; GMP biosynthetic process [GO:0006177]; purine nucleobase biosynthetic process [GO:0009113]; purine ribonucleoside monophosphate biosynthetic process [GO:0009168]	cytosol [GO:0005829]	-	hsa:8833;	1.6798	-0.825484
SP3 subkutan	depleted in old	HO1		Heme oxygenase 1 (Fragment)	G1SZP6	RABIT Heme oxygenase (biliverdin-producing)	121	heme oxygenase (decyclizing) activity [GO:0004392]	heme oxidation [GO:0006788]	-	-	-	1.51684	-0.832654
SP3 subkutan	depleted in old	ST1A8; SULT1A1	+	Sulfotransferase 1A1 (ST1A1) (EC 2.8.2.1) (Aryl sulfotransferase 1) (HAST1/HAST2) (Phenol sulfotransferase 1) (Phenol-sulfating phenol sulfotransferase 1) (P-PST 1) (ST1A3) (Thermostable phenol sulfotransferase) (Ts-PST)	G1SFL7;A0A5F9DVA6	RABIT Sulfotransferase	295	3'-phosphoadenosine 5'-phosphosulfate binding [GO:0050656]; aryl sulfotransferase activity [GO:0004062]; flavonol 3-sulfotransferase activity [GO:0047894]; steroid sulfotransferase activity [GO:0050294]; sulfotransferase activity [GO:0008146]	3'-phosphoadenosine 5'-phosphosulfate metabolic process [GO:0050427]; amine metabolic process [GO:0009308]; catecholamine metabolic process [GO:0006584]; estrogen metabolic process [GO:0008210]; ethanol catabolic process [GO:0006068]; flavonoid metabolic process [GO:0009812]; sulfation [GO:0051923]; xenobiotic metabolic process [GO:0006805]	cytoplasm [GO:0005737]; cytosol [GO:0005829]	-	hsa:6817;	1.50459	-0.898176
SP3 subkutan	depleted in old	ATP5MG	+	ATP synthase subunit g, mitochondrial (ATPase subunit g) (ATP synthase membrane subunit g)	U3KM71	RABIT ATP synthase subunit	103	proton transmembrane transporter activity [GO:0015078]	ATP synthesis coupled proton transport [GO:0015986]; mitochondrial ATP synthesis coupled proton transport [GO:0042776]	mitochondrial inner membrane [GO:0005743]; mitochondrial proton-transporting ATP synthase complex [GO:0005753]; mitochondrial proton-transporting ATP synthase complex, coupling factor F(o) [GO:0000276]; mitochondrion [GO:0005739]	-	hsa:10632;	3.34935	-0.913939
SP3 subkutan	depleted in old	CTSB		Cathepsin B (EC 3.4.22.1) (APP secretase) (APPS) (Cathepsin B1) [Cleaved into: Cathepsin B light chain; Cathepsin B heavy chain]	A0A5F9C4V2;G1TBY1;A0A5F9CQV5;A0A5F9CEP9;A0A5F9DK52	RABIT Cathepsin B	339	collagen binding [GO:0005518]; cysteine-type endopeptidase activity [GO:0004197]; cysteine-type peptidase activity [GO:0008234]; peptidase activity [GO:0008233]; proteoglycan binding [GO:0043394]	cellular response to thyroid hormone stimulus [GO:0097067]; collagen catabolic process [GO:0030574]; decidualization [GO:0046697]; epithelial cell differentiation [GO:0030855]; proteolysis [GO:0006508]; proteolysis involved in cellular protein catabolic process [GO:0051603]; regulation of apoptotic process [GO:0042981]; regulation of catalytic activity [GO:0050790]; thyroid hormone generation [GO…	apical plasma membrane [GO:0016324]; collagen-containing extracellular matrix [GO:0062023]; endolysosome lumen [GO:0036021]; external side of plasma membrane [GO:0009897]; extracellular exosome [GO:0070062]; extracellular region [GO:0005576]; extracellular space [GO:0005615]; ficolin-1-rich granule lumen [GO:1904813]; intracellular anatomical structure [GO:0005622]; lysosome [GO:0005764]; melanos…	-	hsa:1508;	1.46361	-0.968615
SP3 subkutan	depleted in old	PTK7		Inactive tyrosine-protein kinase 7 (Colon carcinoma kinase 4) (CCK-4) (Protein-tyrosine kinase 7) (Pseudo tyrosine kinase receptor 7) (Tyrosine-protein kinase-like 7)	G1SIJ6	RABIT Protein tyrosine kinase 7 (inactive)	1070	ATP binding [GO:0005524]; cell adhesion molecule binding [GO:0050839]; coreceptor activity involved in Wnt signaling pathway, planar cell polarity pathway [GO:1904929]; protein kinase activity [GO:0004672]	actin cytoskeleton reorganization [GO:0031532]; axis elongation [GO:0003401]; cell adhesion [GO:0007155]; cell migration [GO:0016477]; cellular response to retinoic acid [GO:0071300]; cochlea morphogenesis [GO:0090103]; convergent extension [GO:0060026]; coronary vasculature development [GO:0060976]; establishment of epithelial cell apical/basal polarity [GO:0045198]; establishment of planar pola…	cell-cell junction [GO:0005911]; focal adhesion [GO:0005925]; integral component of plasma membrane [GO:0005887]; plasma membrane [GO:0005886]	PTM: MMP14 cleaves PTK7 between Pro-621 and Leu-622 generating an N-terminal soluble (70 kDa) fragment and a membrane C-terminal (50 kDa) fragment. Proteolysis by MMP14 regulates PTK7 function in non-canonical Wnt signaling pathway. {ECO:0000269|PubMed:20837484}.	hsa:5754;	3.06404	-1.0138
SP3 subkutan	depleted in old	VAC14		Protein VAC14 homolog (Tax1-binding protein 2)	A0A5F9D116;G1U2U9	RABIT Protein VAC14 homolog	782	identical protein binding [GO:0042802]; signaling receptor activity [GO:0038023]	phosphatidylinositol biosynthetic process [GO:0006661]; positive regulation of kinase activity [GO:0033674]; signal transduction [GO:0007165]	cytosol [GO:0005829]; early endosome membrane [GO:0031901]; endoplasmic reticulum [GO:0005783]; endosome membrane [GO:0010008]; extrinsic component of vacuolar membrane [GO:0000306]; Golgi membrane [GO:0000139]; intracellular membrane-bounded organelle [GO:0043231]; late endosome membrane [GO:0031902]; PAS complex [GO:0070772]	-	hsa:55697;	1.69598	-1.0314
SP3 subkutan	depleted in old	MYO1D		Unconventional myosin-Id	G1SVB5	RABIT Myosin ID	1006	actin filament binding [GO:0051015]; ATP binding [GO:0005524]; calcium-dependent protein binding [GO:0048306]; calmodulin binding [GO:0005516]; microfilament motor activity [GO:0000146]; protein domain specific binding [GO:0019904]	actin filament organization [GO:0007015]; cellular localization [GO:0051641]; early endosome to recycling endosome transport [GO:0061502]; forebrain development [GO:0030900]; protein transport [GO:0015031]; vesicle transport along actin filament [GO:0030050]	actin cytoskeleton [GO:0015629]; apical dendrite [GO:0097440]; axolemma [GO:0030673]; axon [GO:0030424]; basolateral plasma membrane [GO:0016323]; brush border [GO:0005903]; cell cortex [GO:0005938]; cytoplasm [GO:0005737]; cytoplasmic vesicle [GO:0031410]; cytosol [GO:0005829]; early endosome [GO:0005769]; endosome [GO:0005768]; extracellular exosome [GO:0070062]; microvillus [GO:0005902]; myeli…	-	hsa:4642;	1.89782	-1.0732
SP3 subkutan	depleted in old	SDCBP		Syntenin-1 (Melanoma differentiation-associated protein 9) (MDA-9) (Pro-TGF-alpha cytoplasmic domain-interacting protein 18) (TACIP18) (Scaffold protein Pbp1) (Syndecan-binding protein 1)	G1TB50	RABIT Syndecan binding protein	298	cell adhesion molecule binding [GO:0050839]; cytoskeletal anchor activity [GO:0008093]; ephrin receptor binding [GO:0046875]; frizzled binding [GO:0005109]; growth factor binding [GO:0019838]; identical protein binding [GO:0042802]; interleukin-5 receptor binding [GO:0005137]; neurexin family protein binding [GO:0042043]; phosphatidylinositol-4,5-bisphosphate binding [GO:0005546]; protein-contain…	actin cytoskeleton organization [GO:0030036]; chemical synaptic transmission [GO:0007268]; intracellular signal transduction [GO:0035556]; negative regulation of proteasomal ubiquitin-dependent protein catabolic process [GO:0032435]; negative regulation of receptor internalization [GO:0002091]; negative regulation of transcription by RNA polymerase II [GO:0000122]; positive regulation of cell gro…	adherens junction [GO:0005912]; azurophil granule lumen [GO:0035578]; blood microparticle [GO:0072562]; cytoplasm [GO:0005737]; cytoskeleton [GO:0005856]; cytosol [GO:0005829]; endoplasmic reticulum membrane [GO:0005789]; extracellular exosome [GO:0070062]; extracellular region [GO:0005576]; extracellular space [GO:0005615]; extracellular vesicle [GO:1903561]; focal adhesion [GO:0005925]; interle…	PTM: Phosphorylated on tyrosine residues.	hsa:6386;	1.72456	-1.07572
SP3 subkutan	depleted in old	TRAPPC3		Trafficking protein particle complex subunit 3 (BET3 homolog)	G1T0H7;A0A5F9CFS7	RABIT Trafficking protein particle complex subunit	180	?	endoplasmic reticulum to Golgi vesicle-mediated transport [GO:0006888]; intra-Golgi vesicle-mediated transport [GO:0006891]	cis-Golgi network membrane [GO:0033106]; cytosol [GO:0005829]; endoplasmic reticulum [GO:0005783]; Golgi apparatus [GO:0005794]; Golgi membrane [GO:0000139]; TRAPP complex [GO:0030008]	-	hsa:27095;	1.75656	-1.146
SP3 subkutan	depleted in old	XPOT		Exportin-T (Exportin(tRNA)) (tRNA exportin)	A0A5F9DU51;A0A5F9CSI3;A0A5F9DST7;G1T2N8	RABIT Exportin-T	962	small GTPase binding [GO:0031267]; tRNA binding [GO:0000049]	intracellular protein transport [GO:0006886]; tRNA export from nucleus [GO:0006409]; tRNA re-export from nucleus [GO:0071528]	cytoplasm [GO:0005737]; cytosol [GO:0005829]; nuclear matrix [GO:0016363]; nucleoplasm [GO:0005654]	-	hsa:11260;	2.0383	-1.28614
SP3 subkutan	depleted in old	ANKFY1		Rabankyrin-5 (Rank-5) (Ankyrin repeat and FYVE domain-containing protein 1) (Ankyrin repeats hooked to a zinc finger motif)	A0A5F9CY06;G1T888	RABIT Ankyrin repeat and FYVE domain containing 1	1169	metal ion binding [GO:0046872]; phosphatidylinositol phosphate binding [GO:1901981]; small GTPase binding [GO:0031267]	endocytosis [GO:0006897]; endosomal transport [GO:0016197]; endosomal vesicle fusion [GO:0034058]; Golgi to lysosome transport [GO:0090160]; positive regulation of pinocytosis [GO:0048549]; retrograde transport, endosome to Golgi [GO:0042147]	cytosol [GO:0005829]; early endosome [GO:0005769]; endosome [GO:0005768]; endosome membrane [GO:0010008]; extracellular exosome [GO:0070062]; intracellular membrane-bounded organelle [GO:0043231]; lysosomal membrane [GO:0005765]; macropinosome [GO:0044354]; membrane [GO:0016020]	-	hsa:51479;	1.4121	-1.29344
SP3 subkutan	depleted in old	ACADS		Short-chain specific acyl-CoA dehydrogenase, mitochondrial (SCAD) (EC 1.3.8.1) (Butyryl-CoA dehydrogenase)	A0A5F9C8K0;A0A5F9CBR7;G1SV12;A0A5F9CAM1	RABIT Acyl-CoA dehydrogenase short chain	412	acyl-CoA dehydrogenase activity [GO:0003995]; butyryl-CoA dehydrogenase activity [GO:0004085]; flavin adenine dinucleotide binding [GO:0050660]	butyrate catabolic process [GO:0046359]; fatty acid beta-oxidation [GO:0006635]; fatty acid beta-oxidation using acyl-CoA dehydrogenase [GO:0033539]	centrosome [GO:0005813]; mitochondrial matrix [GO:0005759]; mitochondrion [GO:0005739]; nucleoplasm [GO:0005654]; nucleus [GO:0005634]	-	hsa:35;	1.74725	-1.36494
SP3 subkutan	depleted in old	RSL1D1		Ribosomal L1 domain-containing protein 1 (CATX-11) (Cellular senescence-inhibited gene protein) (Protein PBK1)	G1SMG0	RABIT Ribosomal L1 domain containing 1	490	cadherin binding [GO:0045296]; mRNA 3'-UTR binding [GO:0003730]; mRNA 5'-UTR binding [GO:0048027]; RNA binding [GO:0003723]	maturation of LSU-rRNA [GO:0000470]; osteoblast differentiation [GO:0001649]; regulation of apoptotic process [GO:0042981]; regulation of cellular senescence [GO:2000772]; regulation of protein localization [GO:0032880]	90S preribosome [GO:0030686]; chromosome [GO:0005694]; membrane [GO:0016020]; nucleolus [GO:0005730]	-	hsa:26156;	1.43446	-1.40075
SP3 subkutan	depleted in old	BCLAF1	+	Bcl-2-associated transcription factor 1 (Btf) (BCLAF1 and THRAP3 family member 1)	G1TBH5;A0A5F9D0N9;A0A5F9CEG0;A0A5F9DAF6	RABIT BCL2 associated transcription factor 1	920	DNA binding [GO:0003677]; RNA binding [GO:0003723]; transcription coregulator activity [GO:0003712]	apoptotic process [GO:0006915]; negative regulation of transcription, DNA-templated [GO:0045892]; positive regulation of apoptotic process [GO:0043065]; positive regulation of DNA-templated transcription, initiation [GO:2000144]; positive regulation of intrinsic apoptotic signaling pathway [GO:2001244]; positive regulation of response to DNA damage stimulus [GO:2001022]; positive regulation of tr…	cytoplasm [GO:0005737]; mediator complex [GO:0016592]; nuclear speck [GO:0016607]; nucleoplasm [GO:0005654]; nucleus [GO:0005634]	PTM: Citrullinated by PADI4. {ECO:0000250}.	hsa:9774;	1.40392	-1.50489
SP3 subkutan	depleted in old	DDT	+	D-dopachrome decarboxylase (EC 4.1.1.84) (D-dopachrome tautomerase) (Phenylpyruvate tautomerase II)	G1U2E9	RABIT Uncharacterized protein	118	cytokine receptor binding [GO:0005126]; D-dopachrome decarboxylase activity [GO:0033981]; dopachrome isomerase activity [GO:0004167]; phenylpyruvate tautomerase activity [GO:0050178]	melanin biosynthetic process [GO:0042438]; negative regulation of macrophage chemotaxis [GO:0010760]; positive regulation of ERK1 and ERK2 cascade [GO:0070374]; positive regulation of inflammatory response [GO:0050729]; positive regulation of tumor necrosis factor production [GO:0032760]	cytoplasm [GO:0005737]; extracellular exosome [GO:0070062]; extracellular space [GO:0005615]	-	hsa:1652;	1.39186	-1.50502
SP3 subkutan	depleted in old	IMPA1		Inositol monophosphatase 1 (IMP 1) (IMPase 1) (EC 3.1.3.25) (D-galactose 1-phosphate phosphatase) (EC 3.1.3.94) (Inositol-1(or 4)-monophosphatase 1) (Lithium-sensitive myo-inositol monophosphatase A1)	G1T7L5	RABIT Inositol-phosphate phosphatase	277	identical protein binding [GO:0042802]; inositol monophosphate 1-phosphatase activity [GO:0008934]; inositol monophosphate 3-phosphatase activity [GO:0052832]; inositol monophosphate 4-phosphatase activity [GO:0052833]; inositol monophosphate phosphatase activity [GO:0052834]; lithium ion binding [GO:0031403]; magnesium ion binding [GO:0000287]; manganese ion binding [GO:0030145]; protein homodim…	inositol biosynthetic process [GO:0006021]; inositol metabolic process [GO:0006020]; inositol phosphate dephosphorylation [GO:0046855]; phosphate-containing compound metabolic process [GO:0006796]; phosphatidylinositol biosynthetic process [GO:0006661]; phosphatidylinositol phosphate biosynthetic process [GO:0046854]; signal transduction [GO:0007165]	cytoplasm [GO:0005737]; cytosol [GO:0005829]	-	hsa:3612;	1.42125	-1.52059
SP3 subkutan	depleted in old	TNPO2		Transportin-2 (Karyopherin beta-2b)	G1SUT0	RABIT Transportin 2	897	nuclear import signal receptor activity [GO:0061608]; nuclear localization sequence binding [GO:0008139]; small GTPase binding [GO:0031267]	protein import into nucleus [GO:0006606]	cytoplasm [GO:0005737]; nucleus [GO:0005634]	-	hsa:30000;	2.54494	-1.54507
SP3 subkutan	depleted in old	NUMA1		Nuclear mitotic apparatus protein 1 (Nuclear matrix protein-22) (NMP-22) (Nuclear mitotic apparatus protein) (NuMA protein) (SP-H antigen)	A0A5F9DM34;A0A5F9CLZ6;A0A5F9D9M5;A0A5F9CII0;G1U6N8;A0A5F9CST3	RABIT Nuclear mitotic apparatus protein 1	2115	disordered domain specific binding [GO:0097718]; dynein complex binding [GO:0070840]; microtubule binding [GO:0008017]; microtubule minus-end binding [GO:0051011]; microtubule plus-end binding [GO:0051010]; phosphatidylinositol binding [GO:0035091]; protein-containing complex binding [GO:0044877]; protein C-terminus binding [GO:0008022]; protein domain specific binding [GO:0019904]; structural mo…	anastral spindle assembly [GO:0055048]; astral microtubule organization [GO:0030953]; cell division [GO:0051301]; chromosome segregation [GO:0007059]; establishment of mitotic spindle orientation [GO:0000132]; meiotic cell cycle [GO:0051321]; microtubule bundle formation [GO:0001578]; nucleus organization [GO:0006997]; positive regulation of BMP signaling pathway [GO:0030513]; positive regulation…	cell cortex [GO:0005938]; cell cortex region [GO:0099738]; centrosome [GO:0005813]; chromosome [GO:0005694]; cortical microtubule [GO:0055028]; cytoplasmic microtubule bundle [GO:1905720]; cytosol [GO:0005829]; dendrite [GO:0030425]; extracellular exosome [GO:0070062]; extrinsic component of plasma membrane [GO:0019897]; Golgi membrane [GO:0000139]; lateral cell cortex [GO:0097575]; lateral plasm…	PTM: Phosphorylation and dephosphorylation on Thr-2055 regulates the extent of cortical NUMA1 and the dynein-dynactin complex localization during mitotic metaphase and anaphase (PubMed:23921553). In metaphase, phosphorylation on Thr-2055 occurs in a kinase CDK1-dependent manner; this phosphorylation maintains low levels of cortical dynein-dynactin complex at metaphase, and hence proper spindle po…	hsa:4926;	1.83597	-1.59414
SP3 subkutan	depleted in old	SNX6		Sorting nexin-6 (TRAF4-associated factor 2) [Cleaved into: Sorting nexin-6, N-terminally processed]	A0A5F9DIW3;U3KMD1	RABIT Sorting nexin	406	dynactin binding [GO:0034452]; phosphatidylinositol binding [GO:0035091]; protein homodimerization activity [GO:0042803]; type I transforming growth factor beta receptor binding [GO:0034713]	cellular response to amyloid-beta [GO:1904646]; cellular response to epidermal growth factor stimulus [GO:0071364]; intracellular protein transport [GO:0006886]; negative regulation of epidermal growth factor-activated receptor activity [GO:0007175]; negative regulation of neuron apoptotic process [GO:0043524]; negative regulation of transcription, DNA-templated [GO:0045892]; negative regulation …	cytoplasm [GO:0005737]; cytosol [GO:0005829]; early endosome membrane [GO:0031901]; endosome [GO:0005768]; nucleus [GO:0005634]; retromer, tubulation complex [GO:0030905]; retromer complex [GO:0030904]; tubular endosome [GO:0097422]	PTM: In vitro phosphorylated by PIM1; not affecting PIM1-dependent nuclear translocation (PubMed:11591366). {ECO:0000269|PubMed:11591366}.	hsa:58533;	1.53928	-1.66053
SP3 subkutan	depleted in old	SNRPF		Small nuclear ribonucleoprotein F (snRNP-F) (Sm protein F) (Sm-F) (SmF)	G1T096	RABIT Sm protein F	86	RNA binding [GO:0003723]	mRNA splicing, via spliceosome [GO:0000398]; RNA splicing [GO:0008380]; spliceosomal snRNP assembly [GO:0000387]	catalytic step 2 spliceosome [GO:0071013]; cytosol [GO:0005829]; methylosome [GO:0034709]; nucleoplasm [GO:0005654]; nucleus [GO:0005634]; pICln-Sm protein complex [GO:0034715]; small nuclear ribonucleoprotein complex [GO:0030532]; SMN-Sm protein complex [GO:0034719]; spliceosomal complex [GO:0005681]; U12-type spliceosomal complex [GO:0005689]; U1 snRNP [GO:0005685]; U2-type catalytic step 2 spl…	-	hsa:6636;	1.60313	-1.76632
SP3 subkutan	depleted in old	PTPLAD1		Very-long-chain (3R)-3-hydroxyacyl-CoA dehydratase 3 (EC 4.2.1.134) (3-hydroxyacyl-CoA dehydratase 3) (HACD3) (Butyrate-induced protein 1) (B-ind1) (hB-ind1) (Protein-tyrosine phosphatase-like A domain-containing protein 1)	A0A5F9DNJ0;G1ST81;A0A5F9CD81	RABIT Very-long-chain (3R)-3-hydroxyacyl-CoA dehydratase	362	3-hydroxyacyl-CoA dehydratase activity [GO:0018812]; 3-hydroxy-arachidoyl-CoA dehydratase activity [GO:0102343]; 3-hydroxy-behenoyl-CoA dehydratase activity [GO:0102344]; 3-hydroxy-lignoceroyl-CoA dehydratase activity [GO:0102345]; enzyme binding [GO:0019899]; GTPase activator activity [GO:0005096]; very-long-chain 3-hydroxyacyl-CoA dehydratase activity [GO:0102158]	activation of JUN kinase activity [GO:0007257]; fatty acid elongation [GO:0030497]; I-kappaB kinase/NF-kappaB signaling [GO:0007249]; positive regulation by virus of viral protein levels in host cell [GO:0046726]; positive regulation of viral genome replication [GO:0045070]; Rac protein signal transduction [GO:0016601]; Rho protein signal transduction [GO:0007266]; small GTPase mediated signal tr…	endoplasmic reticulum [GO:0005783]; focal adhesion [GO:0005925]; integral component of endoplasmic reticulum membrane [GO:0030176]; nuclear membrane [GO:0031965]	-	hsa:51495;	1.47575	-1.82775
SP3 subkutan	depleted in old	ASNA1		ATPase GET3 (EC 3.6.-.-) (Arsenical pump-driving ATPase) (Arsenite-stimulated ATPase) (Guided entry of tail-anchored proteins factor 3, ATPase) (Transmembrane domain recognition complex 40 kDa ATPase subunit) (hARSA-I) (hASNA-I)	A0A5F9D3H1;A0A5F9CRA5;G1SUU2	RABIT Uncharacterized protein	348	arsenite transmembrane transporter activity [GO:0015105]; ATP binding [GO:0005524]; hydrolase activity [GO:0016787]; metal ion binding [GO:0046872]	posttranslational protein targeting to endoplasmic reticulum membrane [GO:0006620]; tail-anchored membrane protein insertion into ER membrane [GO:0071816]	cytoplasm [GO:0005737]; extracellular exosome [GO:0070062]; GET complex [GO:0043529]; nucleolus [GO:0005730]; nucleoplasm [GO:0005654]	-	hsa:439;	2.14883	-1.86971
SP3 subkutan	depleted in old	PTGFRN		Prostaglandin F2 receptor negative regulator (CD9 partner 1) (CD9P-1) (Glu-Trp-Ile EWI motif-containing protein F) (EWI-F) (Prostaglandin F2-alpha receptor regulatory protein) (Prostaglandin F2-alpha receptor-associated protein) (CD antigen CD315)	G1SDN9	RABIT Prostaglandin F2 receptor inhibitor	879	?	lipid droplet organization [GO:0034389]; myoblast fusion involved in skeletal muscle regeneration [GO:0014905]	cell surface [GO:0009986]; endoplasmic reticulum membrane [GO:0005789]; Golgi apparatus [GO:0005794]; integral component of membrane [GO:0016021]	-	hsa:5738;	1.34302	-1.97738
SP3 subkutan	depleted in old	ANO6		Anoctamin-6 (Small-conductance calcium-activated nonselective cation channel) (SCAN channel) (Transmembrane protein 16F)	A0A5F9C4M3;G1SCS8	RABIT Anoctamin	910	calcium activated cation channel activity [GO:0005227]; chloride channel activity [GO:0005254]; intracellular calcium activated chloride channel activity [GO:0005229]; metal ion binding [GO:0046872]; phospholipid scramblase activity [GO:0017128]; protein dimerization activity [GO:0046983]; voltage-gated chloride channel activity [GO:0005247]; voltage-gated ion channel activity [GO:0005244]	activation of blood coagulation via clotting cascade [GO:0002543]; bleb assembly [GO:0032060]; blood coagulation [GO:0007596]; calcium activated phosphatidylcholine scrambling [GO:0061590]; calcium activated phosphatidylserine scrambling [GO:0061589]; calcium ion transmembrane transport [GO:0070588]; cation transport [GO:0006812]; chloride transmembrane transport [GO:1902476]; chloride transport …	cell surface [GO:0009986]; chloride channel complex [GO:0034707]; cytosol [GO:0005829]; extracellular exosome [GO:0070062]; membrane [GO:0016020]; plasma membrane [GO:0005886]; specific granule membrane [GO:0035579]; tertiary granule membrane [GO:0070821]	-	hsa:196527;	1.58077	-2.1834
SP3 subkutan	depleted in old	NDUFA5	+	NADH dehydrogenase [ubiquinone] 1 alpha subcomplex subunit 5 (Complex I subunit B13) (Complex I-13kD-B) (CI-13kD-B) (NADH-ubiquinone oxidoreductase 13 kDa-B subunit)	A0A5F9C8N4;A0A5F9CD61;A0A5F9C6N0	RABIT Complex I subunit B13	116	NADH dehydrogenase (ubiquinone) activity [GO:0008137]	mitochondrial electron transport, NADH to ubiquinone [GO:0006120]; mitochondrial respiratory chain complex I assembly [GO:0032981]; respiratory electron transport chain [GO:0022904]	mitochondrial inner membrane [GO:0005743]; mitochondrial respiratory chain complex I [GO:0005747]	-	hsa:4698;	2.7506	-2.19798
SP3 subkutan	depleted in old	PEPD		Xaa-Pro dipeptidase (X-Pro dipeptidase) (EC 3.4.13.9) (Imidodipeptidase) (Peptidase D) (Proline dipeptidase) (Prolidase)	A0A5F9CQN2	RABIT Peptidase D	493	manganese ion binding [GO:0030145]; metalloaminopeptidase activity [GO:0070006]; metallocarboxypeptidase activity [GO:0004181]; peptidase activity [GO:0008233]; proline dipeptidase activity [GO:0102009]	cellular amino acid metabolic process [GO:0006520]; collagen catabolic process [GO:0030574]; proteolysis [GO:0006508]	extracellular exosome [GO:0070062]	-	hsa:5184;	1.5731	-2.40684
SP3 subkutan	depleted in old	CRNKL1		Crooked neck-like protein 1 (Crooked neck homolog) (hCrn)	G1T9K0	RABIT Crooked neck pre-mRNA splicing factor 1	848	RNA binding [GO:0003723]	mRNA splicing, via spliceosome [GO:0000398]; spliceosomal complex assembly [GO:0000245]	catalytic step 2 spliceosome [GO:0071013]; nuclear speck [GO:0016607]; nucleoplasm [GO:0005654]; nucleus [GO:0005634]; post-mRNA release spliceosomal complex [GO:0071014]; Prp19 complex [GO:0000974]; spliceosomal complex [GO:0005681]; U2-type catalytic step 2 spliceosome [GO:0071007]	-	hsa:51340;	2.91366	-2.47973

## Sheet: vASC human db
Condition 1	Condition 2	Gene name	Blast	Protein name	Majority protein IDs	Fasta Headers	Length kDA	Molecular Function	Biological Process	Cellular Component	PTMs	KEGG	-Log Student's T-test p-value	Student's T-test Difference
SP3 viszeral	enriched in old	TMSB4; TYB4		Thymosin beta-4 (T beta-4) (Fx) [Cleaved into: Hematopoietic system regulatory peptide (Seraspenide)]	P34032	RABIT Thymosin beta-4	44	actin monomer binding [GO:0003785]; enzyme binding [GO:0019899]; RNA binding [GO:0003723]	actin filament organization [GO:0007015]; cytoplasmic sequestering of NF-kappaB [GO:0007253]; negative regulation of interleukin-8 production [GO:0032717]; negative regulation of NF-kappaB transcription factor activity [GO:0032088]; negative regulation of NIK/NF-kappaB signaling [GO:1901223]; negative regulation of RNA polymerase II regulatory region sequence-specific DNA binding [GO:1903026]; po…	cytoplasm [GO:0005737]; cytoskeleton [GO:0005856]; cytosol [GO:0005829]; extracellular region [GO:0005576]; nucleus [GO:0005634]; platelet alpha granule lumen [GO:0031093]	-	hsa:7114;	1.68073	4.21587
SP3 viszeral	enriched in old	RPL30	+	60S ribosomal protein L30 (Large ribosomal subunit protein eL30)	A0A5F9DSQ7;G1TDL2	RABIT 60S ribosomal protein L30	115	RNA binding [GO:0003723]; structural constituent of ribosome [GO:0003735]	antimicrobial humoral immune response mediated by antimicrobial peptide [GO:0061844]; cytoplasmic translation [GO:0002181]; defense response to Gram-negative bacterium [GO:0050829]; killing of cells of other organism [GO:0031640]; translation [GO:0006412]	cytosol [GO:0005829]; cytosolic large ribosomal subunit [GO:0022625]; cytosolic ribosome [GO:0022626]; extracellular exosome [GO:0070062]; focal adhesion [GO:0005925]; membrane [GO:0016020]; nucleus [GO:0005634]; polysomal ribosome [GO:0042788]; postsynaptic density [GO:0014069]	-	hsa:6156;	2.21603	2.61201
SP3 viszeral	enriched in old	FKBP1A		Peptidyl-prolyl cis-trans isomerase FKBP1A (PPIase FKBP1A) (EC 5.2.1.8) (12 kDa FK506-binding protein) (12 kDa FKBP) (FKBP-12) (Calstabin-1) (FK506-binding protein 1A) (FKBP-1A) (Immunophilin FKBP12) (Rotamase)	P62943	RABIT Peptidyl-prolyl cis-trans isomerase FKBP1A	108	activin binding [GO:0048185]; FK506 binding [GO:0005528]; macrolide binding [GO:0005527]; peptidyl-prolyl cis-trans isomerase activity [GO:0003755]; SMAD binding [GO:0046332]; transforming growth factor beta receptor binding [GO:0005160]; transmembrane transporter binding [GO:0044325]; type I transforming growth factor beta receptor binding [GO:0034713]	'de novo' protein folding [GO:0006458]; amyloid fibril formation [GO:1990000]; calcium ion transmembrane transport [GO:0070588]; chaperone-mediated protein folding [GO:0061077]; heart morphogenesis [GO:0003007]; heart trabecula formation [GO:0060347]; negative regulation of phosphoprotein phosphatase activity [GO:0032515]; negative regulation of transforming growth factor beta receptor signaling …	cytoplasm [GO:0005737]; cytoplasmic side of membrane [GO:0098562]; cytosol [GO:0005829]; extrinsic component of organelle membrane [GO:0031312]; membrane [GO:0016020]; ryanodine receptor complex [GO:1990425]; sarcoplasmic reticulum [GO:0016529]; terminal cisterna [GO:0014802]; Z disc [GO:0030018]	-	hsa:2280;	1.88193	2.56187
SP3 viszeral	enriched in old	CAV1		Caveolin-1	Q09YN6	RABIT Caveolin-1	178	ATPase binding [GO:0051117]; cholesterol binding [GO:0015485]; enzyme binding [GO:0019899]; identical protein binding [GO:0042802]; inward rectifier potassium channel inhibitor activity [GO:0070320]; molecular adaptor activity [GO:0060090]; nitric-oxide synthase binding [GO:0050998]; patched binding [GO:0005113]; peptidase activator activity [GO:0016504]; protein-containing complex binding [GO:00…	angiogenesis [GO:0001525]; angiotensin-activated signaling pathway involved in heart process [GO:0086098]; apoptotic signaling pathway [GO:0097190]; basement membrane organization [GO:0071711]; calcium ion homeostasis [GO:0055074]; calcium ion transport [GO:0006816]; caveola assembly [GO:0070836]; caveolin-mediated endocytosis [GO:0072584]; cell differentiation [GO:0030154]; cellular calcium ion …	acrosomal membrane [GO:0002080]; apical plasma membrane [GO:0016324]; basolateral plasma membrane [GO:0016323]; caveola [GO:0005901]; caveolar macromolecular signaling complex [GO:0002095]; cell cortex [GO:0005938]; cilium [GO:0005929]; cytoplasmic vesicle [GO:0031410]; early endosome membrane [GO:0031901]; endocytic vesicle membrane [GO:0030666]; endoplasmic reticulum [GO:0005783]; endoplasmic r…	PTM: Ubiquitinated. Undergo monoubiquitination and multi- and/or polyubiquitination (PubMed:21822278). Monoubiquitination of N-terminal lysines promotes integration in a ternary complex with UBXN6 and VCP which promotes oligomeric CAV1 targeting to lysosomes for degradation (PubMed:23335559). {ECO:0000269|PubMed:21822278, ECO:0000269|PubMed:23335559}.; PTM: The initiator methionine for isoform 2 …	hsa:857;	3.53409	2.29929
SP3 viszeral	enriched in old	BTF3		Transcription factor BTF3 (Nascent polypeptide-associated complex subunit beta) (NAC-beta) (RNA polymerase B transcription factor 3)	G1TKK2;U3KMX6	RABIT Transcription factor BTF3	206	RNA binding [GO:0003723]	in utero embryonic development [GO:0001701]; protein transport [GO:0015031]; transcription by RNA polymerase II [GO:0006366]	cytosol [GO:0005829]; nascent polypeptide-associated complex [GO:0005854]; nucleus [GO:0005634]; polysomal ribosome [GO:0042788]	-	hsa:689;	1.60273	2.24981
SP3 viszeral	enriched in old	SPTAN1		Spectrin alpha chain, non-erythrocytic 1 (Alpha-II spectrin) (Fodrin alpha chain) (Spectrin, non-erythroid alpha subunit)	A0A5F9CJ90;A0A5F9CAW8;A0A5F9CZW4;A0A5F9CJ94;A0A5F9D2T1	RABIT Spectrin alpha, non-erythrocytic 1	2472	actin binding [GO:0003779]; cadherin binding [GO:0045296]; calcium ion binding [GO:0005509]; calmodulin binding [GO:0005516]; structural constituent of cytoskeleton [GO:0005200]	actin filament capping [GO:0051693]	cytosol [GO:0005829]; extracellular exosome [GO:0070062]; extracellular region [GO:0005576]; extracellular vesicle [GO:1903561]; intracellular membrane-bounded organelle [GO:0043231]; membrane [GO:0016020]; microtubule cytoskeleton [GO:0015630]; specific granule lumen [GO:0035580]; spectrin [GO:0008091]; tertiary granule lumen [GO:1904724]	PTM: Phosphorylation of Tyr-1176 decreases sensitivity to cleavage by calpain in vitro. {ECO:0000250}.	hsa:6709;	1.30898	2.08517
SP3 viszeral	enriched in old	CSRP1		Cysteine and glycine-rich protein 1 (Cysteine-rich protein 1) (CRP) (CRP1) (Epididymis luminal protein 141) (HEL-141)	G1SZ00;A0A5F9DNI2;A0A5F9DQI6	RABIT Cysteine and glycine rich protein 1	193	actinin binding [GO:0042805]; RNA binding [GO:0003723]; structural constituent of muscle [GO:0008307]; zinc ion binding [GO:0008270]	actin cytoskeleton organization [GO:0030036]; muscle tissue development [GO:0060537]; platelet aggregation [GO:0070527]; sarcomere organization [GO:0045214]	cytoplasm [GO:0005737]; extracellular exosome [GO:0070062]; focal adhesion [GO:0005925]; nucleus [GO:0005634]; Z disc [GO:0030018]	-	hsa:1465;	1.84895	2.0776
SP3 viszeral	enriched in old	AHNAK	+	Neuroblast differentiation-associated protein AHNAK (Desmoyokin)	A0A5F9CJ13	RABIT Uncharacterized protein	5890	cadherin binding [GO:0045296]; identical protein binding [GO:0042802]; RNA binding [GO:0003723]; S100 protein binding [GO:0044548]; structural molecule activity conferring elasticity [GO:0097493]	regulation of RNA splicing [GO:0043484]; regulation of voltage-gated calcium channel activity [GO:1901385]	actin cytoskeleton [GO:0015629]; cell-cell contact zone [GO:0044291]; costamere [GO:0043034]; cytoplasm [GO:0005737]; cytosol [GO:0005829]; extracellular exosome [GO:0070062]; focal adhesion [GO:0005925]; lysosomal membrane [GO:0005765]; membrane [GO:0016020]; nucleus [GO:0005634]; plasma membrane [GO:0005886]; sarcolemma [GO:0042383]; T-tubule [GO:0030315]; vesicle [GO:0031982]	-	hsa:79026;	1.66303	2.07154
SP3 viszeral	enriched in old	RBP1		Retinol-binding protein 1 (Cellular retinol-binding protein) (CRBP) (Cellular retinol-binding protein I) (CRBP-I)	G1U8B3;A0A5F9CQA9;A0A5F9C436	RABIT CTP_transf_like domain-containing protein	135	all-trans-retinol binding [GO:1904768]; retinal binding [GO:0016918]; retinoid binding [GO:0005501]	lipid homeostasis [GO:0055088]; retinoic acid biosynthetic process [GO:0002138]; vitamin A metabolic process [GO:0006776]	cytosol [GO:0005829]; lipid droplet [GO:0005811]; nucleoplasm [GO:0005654]	-	hsa:5947;	1.61279	2.05579
SP3 viszeral	enriched in old	CADM3		Cell adhesion molecule 3 (Brain immunoglobulin receptor) (Immunoglobulin superfamily member 4B) (IgSF4B) (Nectin-like protein 1) (NECL-1) (Synaptic cell adhesion molecule 3) (SynCAM3) (TSLC1-like protein 1) (TSLL1)	A0A5F9DQX2;G1TBI5;A0A5F9CUC0;A0A5F9D944;A0A5F9C4Z8;A0A5F9DKY9	RABIT Cell adhesion molecule 3	398	protein homodimerization activity [GO:0042803]	heterophilic cell-cell adhesion via plasma membrane cell adhesion molecules [GO:0007157]; homophilic cell adhesion via plasma membrane adhesion molecules [GO:0007156]	cell-cell junction [GO:0005911]; integral component of membrane [GO:0016021]; plasma membrane [GO:0005886]	-	hsa:57863;	3.06557	1.97375
SP3 viszeral	enriched in old	AHNAK	+	Neuroblast differentiation-associated protein AHNAK (Desmoyokin)	A0A5F9CTM9	RABIT Uncharacterized protein	5890	cadherin binding [GO:0045296]; identical protein binding [GO:0042802]; RNA binding [GO:0003723]; S100 protein binding [GO:0044548]; structural molecule activity conferring elasticity [GO:0097493]	regulation of RNA splicing [GO:0043484]; regulation of voltage-gated calcium channel activity [GO:1901385]	actin cytoskeleton [GO:0015629]; cell-cell contact zone [GO:0044291]; costamere [GO:0043034]; cytoplasm [GO:0005737]; cytosol [GO:0005829]; extracellular exosome [GO:0070062]; focal adhesion [GO:0005925]; lysosomal membrane [GO:0005765]; membrane [GO:0016020]; nucleus [GO:0005634]; plasma membrane [GO:0005886]; sarcolemma [GO:0042383]; T-tubule [GO:0030315]; vesicle [GO:0031982]	-	hsa:79026;	1.93903	1.96206
SP3 viszeral	enriched in old	AHNAK	+	Neuroblast differentiation-associated protein AHNAK (Desmoyokin)	G1U7K4	RABIT Uncharacterized protein	5890	cadherin binding [GO:0045296]; identical protein binding [GO:0042802]; RNA binding [GO:0003723]; S100 protein binding [GO:0044548]; structural molecule activity conferring elasticity [GO:0097493]	regulation of RNA splicing [GO:0043484]; regulation of voltage-gated calcium channel activity [GO:1901385]	actin cytoskeleton [GO:0015629]; cell-cell contact zone [GO:0044291]; costamere [GO:0043034]; cytoplasm [GO:0005737]; cytosol [GO:0005829]; extracellular exosome [GO:0070062]; focal adhesion [GO:0005925]; lysosomal membrane [GO:0005765]; membrane [GO:0016020]; nucleus [GO:0005634]; plasma membrane [GO:0005886]; sarcolemma [GO:0042383]; T-tubule [GO:0030315]; vesicle [GO:0031982]	-	hsa:79026;	1.77295	1.90109
SP3 viszeral	enriched in old	COX7A2	+	Cytochrome c oxidase subunit 7A2, mitochondrial (Cytochrome c oxidase subunit VIIa-liver/heart) (Cytochrome c oxidase subunit VIIa-L) (Cytochrome c oxidase subunit VIIaL)	A0A5F9DIF6	RABIT Uncharacterized protein	83	electron transfer activity [GO:0009055]	mitochondrial electron transport, cytochrome c to oxygen [GO:0006123]; mitochondrial respirasome assembly [GO:0097250]; regulation of oxidative phosphorylation [GO:0002082]	integral component of membrane [GO:0016021]; mitochondrial respirasome [GO:0005746]; mitochondrial respiratory chain complex IV [GO:0005751]	-	hsa:1347;	1.71127	1.89631
SP3 viszeral	enriched in old	FLOT2		Flotillin-2 (Epidermal surface antigen) (ESA) (Membrane component chromosome 17 surface marker 1)	A0A5F9DKU2;G1SP89;G1TFZ5;A0A5F9C777	RABIT Flotillin	428	ionotropic glutamate receptor binding [GO:0035255]; protease binding [GO:0002020]	anterograde dendritic transport [GO:0098937]; cell adhesion [GO:0007155]; epidermis development [GO:0008544]; membrane raft assembly [GO:0001765]; negative regulation of amyloid precursor protein catabolic process [GO:1902992]; negative regulation of gene expression [GO:0010629]; positive regulation of establishment of T cell polarity [GO:1903905]; positive regulation of NF-kappaB transcription f…	acrosomal membrane [GO:0002080]; adherens junction [GO:0005912]; anchored component of presynaptic active zone membrane [GO:0099029]; basolateral plasma membrane [GO:0016323]; caveola [GO:0005901]; cell-cell contact zone [GO:0044291]; cytoplasmic vesicle [GO:0031410]; dendrite cytoplasm [GO:0032839]; endocytic vesicle [GO:0030139]; endosome [GO:0005768]; extracellular exosome [GO:0070062]; flotil…	PTM: ZDHHC5-catalyzed palmitoylation predominantly occurs at Cys-4. ZDHHC5-catalyzed palmitoylation may be required for the formation of higher-order complexes and for neurite outgrowth in cultured neural stem cells. {ECO:0000269|PubMed:22081607}.	hsa:2319;	2.50716	1.85425
SP3 viszeral	enriched in old	PRKCDBP; CAVIN3		Caveolae-associated protein 3 (Cavin-3) (Protein kinase C delta-binding protein) (Serum deprivation response factor-related gene product that binds to C-kinase) (hSRBC)	G1STU4;A0A5F9C6A9	RABIT Caveolae associated protein 3	261	protein kinase C binding [GO:0005080]	circadian regulation of gene expression [GO:0032922]; cortical actin cytoskeleton organization [GO:0030866]; negative regulation of fermentation [GO:1901003]; negative regulation of protein kinase B signaling [GO:0051898]; positive regulation of ERK1 and ERK2 cascade [GO:0070374]	caveola [GO:0005901]; cytoplasm [GO:0005737]; cytosol [GO:0005829]; protein-containing complex [GO:0032991]	PTM: In vitro, phosphorylated by PRKCD.	hsa:112464;	2.1694	1.78361
SP3 viszeral	enriched in old	ZYX		Zyxin (Zyxin-2)	G1TNJ2	RABIT Zyxin	572	metal ion binding [GO:0046872]; RNA binding [GO:0003723]	cell-cell signaling [GO:0007267]; cell-matrix adhesion [GO:0007160]; cellular response to interferon-gamma [GO:0071346]; integrin-mediated signaling pathway [GO:0007229]; regulation of inflammatory response [GO:0050727]; signal transduction [GO:0007165]; stress fiber assembly [GO:0043149]; transforming growth factor beta receptor signaling pathway [GO:0007179]	actin cytoskeleton [GO:0015629]; adherens junction [GO:0005912]; cytoplasm [GO:0005737]; cytosol [GO:0005829]; focal adhesion [GO:0005925]; nucleus [GO:0005634]; phagocytic vesicle [GO:0045335]; plasma membrane [GO:0005886]; stress fiber [GO:0001725]	-	hsa:7791;	2.66473	1.74852
SP3 viszeral	enriched in old	EIF4E		Eukaryotic translation initiation factor 4E (eIF-4E) (eIF4E) (eIF-4F 25 kDa subunit) (mRNA cap-binding protein)	P29338;A0A5F9D6X0;A0A0A0MQQ6;A0A5F9DDW9;A0A5F9CEY5	RABIT Eukaryotic translation initiation factor 4E	217	DNA-binding transcription factor binding [GO:0140297]; enzyme binding [GO:0019899]; eukaryotic initiation factor 4G binding [GO:0031370]; RNA 7-methylguanosine cap binding [GO:0000340]; RNA binding [GO:0003723]; RNA cap binding [GO:0000339]; translation initiation factor activity [GO:0003743]	behavioral fear response [GO:0001662]; cellular response to dexamethasone stimulus [GO:0071549]; G1/S transition of mitotic cell cycle [GO:0000082]; lung development [GO:0030324]; negative regulation of neuron differentiation [GO:0045665]; negative regulation of translation [GO:0017148]; positive regulation of mitotic cell cycle [GO:0045931]; regulation of translation [GO:0006417]; regulation of …	chromatoid body [GO:0033391]; cytoplasm [GO:0005737]; cytoplasmic ribonucleoprotein granule [GO:0036464]; cytoplasmic stress granule [GO:0010494]; cytosol [GO:0005829]; eukaryotic translation initiation factor 4F complex [GO:0016281]; extracellular exosome [GO:0070062]; glutamatergic synapse [GO:0098978]; mRNA cap binding complex [GO:0005845]; nucleus [GO:0005634]; P-body [GO:0000932]; perinuclea…	PTM: Phosphorylation increases the ability of the protein to bind to mRNA caps and to form the eIF4F complex. {ECO:0000269|PubMed:11154262, ECO:0000269|PubMed:3112145, ECO:0000269|PubMed:7590282, ECO:0000269|PubMed:7665584, ECO:0000269|PubMed:7782323, ECO:0000269|PubMed:8505316, ECO:0000269|PubMed:9878069}.	hsa:1977;	1.35045	1.72827
SP3 viszeral	enriched in old	PTRF; CAVIN1	+	Caveolae-associated protein 1 (Cavin-1) (Polymerase I and transcript release factor)	G1U315	RABIT Uncharacterized protein	390	identical protein binding [GO:0042802]; RNA binding [GO:0003723]; rRNA primary transcript binding [GO:0042134]	positive regulation of cell motility [GO:2000147]; protein secretion [GO:0009306]; rRNA transcription [GO:0009303]; termination of RNA polymerase I transcription [GO:0006363]; transcription initiation from RNA polymerase I promoter [GO:0006361]	caveola [GO:0005901]; cytoplasm [GO:0005737]; cytosol [GO:0005829]; endoplasmic reticulum [GO:0005783]; intracellular membrane-bounded organelle [GO:0043231]; membrane raft [GO:0045121]; mitochondrion [GO:0005739]; nucleoplasm [GO:0005654]; nucleus [GO:0005634]; plasma membrane [GO:0005886]; protein-containing complex [GO:0032991]	PTM: Phosphorylated. Present in active and inactive forms. Changes in phosphorylation pattern may alter activity. Phosphorylation at Tyr-156 is essential for its functionin the regulation of ribosomal transcriptional activity. {ECO:0000250|UniProtKB:O54724}.; PTM: Five truncated forms are found in the caveolae. These are thought to be the result of proteolysis and may be phosphorylation-dependent…	hsa:284119;	3.9691	1.70572
SP3 viszeral	enriched in old	KHSRP	+	Far upstream element-binding protein 2 (FUSE-binding protein 2) (KH type-splicing regulatory protein) (KSRP) (p75)	G1TJG3	RABIT Uncharacterized protein	711	DNA binding [GO:0003677]; mRNA 3'-UTR AU-rich region binding [GO:0035925]; mRNA binding [GO:0003729]; RNA binding [GO:0003723]	3'-UTR-mediated mRNA destabilization [GO:0061158]; cellular response to cytokine stimulus [GO:0071345]; miRNA metabolic process [GO:0010586]; mRNA processing [GO:0006397]; mRNA transport [GO:0051028]; negative regulation of low-density lipoprotein particle clearance [GO:0010989]; negative regulation of nitric oxide biosynthetic process [GO:0045019]; positive regulation of mRNA catabolic process […	cytoplasm [GO:0005737]; cytosol [GO:0005829]; membrane [GO:0016020]; nucleoplasm [GO:0005654]; nucleus [GO:0005634]	PTM: Phosphorylation at Ser-193 leads to the unfolding of the unstable KH domain 1, creating a site for 14-3-3 YWHAZ binding, which promotes nuclear localization and impairs the RNA degradation function. {ECO:0000269|PubMed:19198587}.	hsa:8570;	3.34608	1.63994
SP3 viszeral	enriched in old	VAPA		Vesicle-associated membrane protein-associated protein A (VAMP-A) (VAMP-associated protein A) (VAP-A) (33 kDa VAMP-associated protein) (VAP-33)	A0A5F9CLZ4;G1SVI9	RABIT MSP domain-containing protein	249	cadherin binding [GO:0045296]; FFAT motif binding [GO:0033149]; microtubule binding [GO:0008017]; protein domain specific binding [GO:0019904]; protein heterodimerization activity [GO:0046982]	cell death [GO:0008219]; COPII-coated vesicle budding [GO:0090114]; endoplasmic reticulum to Golgi vesicle-mediated transport [GO:0006888]; membrane fusion [GO:0061025]; negative regulation by host of viral genome replication [GO:0044828]; neuron projection development [GO:0031175]; positive regulation by host of viral genome replication [GO:0044829]; positive regulation by host of viral release …	azurophil granule membrane [GO:0035577]; bicellular tight junction [GO:0005923]; cytosol [GO:0005829]; endoplasmic reticulum [GO:0005783]; endoplasmic reticulum membrane [GO:0005789]; integral component of membrane [GO:0016021]; microtubule cytoskeleton [GO:0015630]; nuclear membrane [GO:0031965]; plasma membrane [GO:0005886]; vesicle [GO:0031982]	-	hsa:9218;	2.08878	1.52505
SP3 viszeral	enriched in old	DDI2;RSC1A1		Protein DDI1 homolog 2 (EC 3.4.23.-)	G1TDE8;G1U603	RABIT Pleckstrin homology and RUN domain containing M2	399	aspartic-type endopeptidase activity [GO:0004190]; identical protein binding [GO:0042802]; ubiquitin binding [GO:0043130]	cellular response to hydroxyurea [GO:0072711]; proteasomal protein catabolic process [GO:0010498]; protein processing [GO:0016485]; regulation of DNA stability [GO:0097752]; regulation of protein stability [GO:0031647]	chromosome [GO:0005694]; cytosol [GO:0005829]; nucleoplasm [GO:0005654]	-	hsa:84301;	1.53605	1.4903
SP3 viszeral	enriched in old	ATP5I		ATP synthase subunit e, mitochondrial (ATPase subunit e) (ATP synthase membrane subunit e) [Cleaved into: ATP synthase subunit e, mitochondrial, N-terminally processed]	G1U6B4	RABIT ATP synthase subunit e, mitochondrial	69	protein-containing complex binding [GO:0044877]; proton transmembrane transporter activity [GO:0015078]	mitochondrial ATP synthesis coupled proton transport [GO:0042776]	mitochondrial inner membrane [GO:0005743]; mitochondrial proton-transporting ATP synthase complex [GO:0005753]; mitochondrial proton-transporting ATP synthase complex, coupling factor F(o) [GO:0000276]; mitochondrion [GO:0005739]	-	hsa:521;	1.97078	1.45132
SP3 viszeral	enriched in old	S100a10		Protein S100-A10 (Calpactin I light chain) (Calpactin-1 light chain) (Cellular ligand of annexin II) (S100 calcium-binding protein A10) (p10 protein) (p11)	Q6SQH4	RABIT Protein S100-A10	97	calcium-dependent protein binding [GO:0048306]; calcium ion binding [GO:0005509]; protein homodimerization activity [GO:0042803]; transmembrane transporter binding [GO:0044325]	membrane raft assembly [GO:0001765]; positive regulation of binding [GO:0051099]; positive regulation of focal adhesion assembly [GO:0051894]; positive regulation of GTPase activity [GO:0043547]; positive regulation of stress fiber assembly [GO:0051496]; positive regulation of substrate adhesion-dependent cell spreading [GO:1900026]; protein localization to plasma membrane [GO:0072659]; response …	AnxA2-p11 complex [GO:1990665]; collagen-containing extracellular matrix [GO:0062023]; cytoplasm [GO:0005737]; endoplasmic reticulum [GO:0005783]; extracellular exosome [GO:0070062]; extracellular region [GO:0005576]; extracellular space [GO:0005615]; extrinsic component of plasma membrane [GO:0019897]	-	hsa:6281;	2.74212	1.44582
SP3 viszeral	enriched in old	TCEB2; ELOB		Elongin-B (EloB) (Elongin 18 kDa subunit) (RNA polymerase II transcription factor SIII subunit B) (SIII p18) (Transcription elongation factor B polypeptide 2)	G1SYL8	RABIT Elongin B	118	ubiquitin protein ligase binding [GO:0031625]	positive regulation of proteasomal ubiquitin-dependent protein catabolic process [GO:0032436]; protein-containing complex assembly [GO:0065003]; protein ubiquitination [GO:0016567]; transcription elongation from RNA polymerase II promoter [GO:0006368]	Cul2-RING ubiquitin ligase complex [GO:0031462]; Cul5-RING ubiquitin ligase complex [GO:0031466]; cytosol [GO:0005829]; elongin complex [GO:0070449]; nucleoplasm [GO:0005654]; VCB complex [GO:0030891]	-	hsa:6923;	1.93472	1.42796
SP3 viszeral	enriched in old	DYNLT1		Dynein light chain Tctex-type 1 (Protein CW-1) (T-complex testis-specific protein 1 homolog)	G1T4I7	RABIT Dynein light chain Tctex-type 1	113	identical protein binding [GO:0042802]; protein C-terminus binding [GO:0008022]	axon development [GO:0061564]; cell division [GO:0051301]; dendrite development [GO:0016358]; establishment of mitotic spindle orientation [GO:0000132]; intracellular transport of viral protein in host cell [GO:0019060]; microtubule-dependent intracellular transport of viral material towards nucleus [GO:0075521]; negative regulation of cell death [GO:0060548]; negative regulation of mitochondrial…	axonal growth cone [GO:0044295]; cytoplasmic dynein complex [GO:0005868]; cytoplasmic microtubule [GO:0005881]; extracellular region [GO:0005576]; ficolin-1-rich granule lumen [GO:1904813]; Golgi apparatus [GO:0005794]; host cell [GO:0043657]; lamellipodium [GO:0030027]; mitochondrion [GO:0005739]; neuronal cell body [GO:0043025]; secretory granule lumen [GO:0034774]; secretory vesicle [GO:009950…	PTM: Phosphorylated by BMPR2; the phosphorylation is abolished by BMPR2 mutations in exon 12 which lead to truncated forms of BMPR2 and which are linked to primary pulmonary hypertension (PPH1) [MIM:178600]. The phosphorylation status is proposed to regulate the association with the cytoplasmic dynein complex and may have role in cytoplasmic dynein cargo release (By similarity). {ECO:0000250}.	hsa:6993;	1.6752	1.41532
SP3 viszeral	enriched in old	ERLIN2		Erlin-2 (Endoplasmic reticulum lipid raft-associated protein 2) (Stomatin-prohibitin-flotillin-HflC/K domain-containing protein 2) (SPFH domain-containing protein 2)	G1T5C5	RABIT ER lipid raft associated 2	339	cholesterol binding [GO:0015485]; ubiquitin protein ligase binding [GO:0031625]	cholesterol metabolic process [GO:0008203]; negative regulation of cholesterol biosynthetic process [GO:0045541]; negative regulation of fatty acid biosynthetic process [GO:0045717]; SREBP signaling pathway [GO:0032933]; ubiquitin-dependent ERAD pathway [GO:0030433]	cytosol [GO:0005829]; endoplasmic reticulum [GO:0005783]; endoplasmic reticulum membrane [GO:0005789]; integral component of membrane [GO:0016021]; membrane raft [GO:0045121]; plasma membrane [GO:0005886]; protein-containing complex [GO:0032991]	-	hsa:11160;	1.36995	1.25881
SP3 viszeral	enriched in old	CLTA		Clathrin light chain A (Lca)	U3KM64;G1SCE4	RABIT Clathrin light chain	248	clathrin heavy chain binding [GO:0032050]; GTPase binding [GO:0051020]; peptide binding [GO:0042277]; protein-containing complex binding [GO:0044877]; structural molecule activity [GO:0005198]	cell cycle [GO:0007049]; cell division [GO:0051301]; clathrin coat assembly [GO:0048268]; clathrin-dependent endocytosis [GO:0072583]; intracellular protein transport [GO:0006886]	clathrin coat [GO:0030118]; clathrin-coated endocytic vesicle [GO:0045334]; clathrin coat of coated pit [GO:0030132]; clathrin coat of trans-Golgi network vesicle [GO:0030130]; clathrin complex [GO:0071439]; clathrin vesicle coat [GO:0030125]; cytoplasmic vesicle [GO:0031410]; cytosol [GO:0005829]; endolysosome membrane [GO:0036020]; membrane [GO:0016020]; plasma membrane [GO:0005886]; postsynapt…	-	hsa:1211;	2.62081	1.2575
SP3 viszeral	enriched in old	NDUFB8	+	NADH dehydrogenase [ubiquinone] 1 beta subcomplex subunit 8, mitochondrial (Complex I-ASHI) (CI-ASHI) (NADH-ubiquinone oxidoreductase ASHI subunit)	G1SEH7;A0A5F9CGZ0;A0A5F9DBP3	RABIT NADH dehydrogenase [ubiquinone] 1 beta subcomplex subunit 8, mitochondrial	186	NADH dehydrogenase (ubiquinone) activity [GO:0008137]	mitochondrial electron transport, NADH to ubiquinone [GO:0006120]; mitochondrial respiratory chain complex I assembly [GO:0032981]	endoplasmic reticulum [GO:0005783]; mitochondrial inner membrane [GO:0005743]; mitochondrial matrix [GO:0005759]; mitochondrial respiratory chain complex I [GO:0005747]; mitochondrion [GO:0005739]	-	hsa:4714;	1.74487	1.24483
SP3 viszeral	enriched in old	FKBP3		Peptidyl-prolyl cis-trans isomerase FKBP3 (PPIase FKBP3) (EC 5.2.1.8) (25 kDa FK506-binding protein) (25 kDa FKBP) (FKBP-25) (FK506-binding protein 3) (FKBP-3) (Immunophilin FKBP25) (Rapamycin-selective 25 kDa immunophilin) (Rotamase)	O46638;G1TLF0;A0A5S8H9B0	RABIT Peptidyl-prolyl cis-trans isomerase FKBP3	224	FK506 binding [GO:0005528]; peptidyl-prolyl cis-trans isomerase activity [GO:0003755]; RNA binding [GO:0003723]; signaling receptor activity [GO:0038023]	-	nucleus [GO:0005634]	-	hsa:2287;	1.6502	1.1826
SP3 viszeral	enriched in old	LASP1		LIM and SH3 domain protein 1 (LASP-1) (Metastatic lymph node gene 50 protein) (MLN 50)	O77506;U3KNF1;G1TYY5	RABIT LIM and SH3 domain protein 1 domain protein	261	actin filament binding [GO:0051015]; cadherin binding [GO:0045296]; ion transmembrane transporter activity [GO:0015075]; metal ion binding [GO:0046872]	ion transport [GO:0006811]	cortical actin cytoskeleton [GO:0030864]; cytoplasm [GO:0005737]; focal adhesion [GO:0005925]	-	hsa:3927;	2.60266	1.11849
SP3 viszeral	enriched in old	RPS19		40S ribosomal protein S19 (Small ribosomal subunit protein eS19)	G1TN62	RABIT 40S ribosomal protein S19	145	fibroblast growth factor binding [GO:0017134]; identical protein binding [GO:0042802]; protein kinase binding [GO:0019901]; RNA binding [GO:0003723]; structural constituent of ribosome [GO:0003735]	antimicrobial humoral immune response mediated by antimicrobial peptide [GO:0061844]; cytoplasmic translation [GO:0002181]; defense response to Gram-negative bacterium [GO:0050829]; erythrocyte differentiation [GO:0030218]; killing of cells of other organism [GO:0031640]; maturation of SSU-rRNA [GO:0030490]; maturation of SSU-rRNA from tricistronic rRNA transcript (SSU-rRNA, 5.8S rRNA, LSU-rRNA) …	cytoplasm [GO:0005737]; cytosol [GO:0005829]; cytosolic ribosome [GO:0022626]; cytosolic small ribosomal subunit [GO:0022627]; extracellular exosome [GO:0070062]; focal adhesion [GO:0005925]; membrane [GO:0016020]; nucleolus [GO:0005730]; nucleoplasm [GO:0005654]; postsynaptic density [GO:0014069]; ribosome [GO:0005840]	-	hsa:6223;	2.11994	1.11387
SP3 viszeral	enriched in old	LPP		Lipoma-preferred partner (LIM domain-containing preferred translocation partner in lipoma)	G1T1X2;A0A5F9CAK1;A0A5F9DA34	RABIT LIM domain containing preferred translocation partner in lipoma	612	metal ion binding [GO:0046872]	cell-cell adhesion [GO:0098609]	cytosol [GO:0005829]; focal adhesion [GO:0005925]; nucleus [GO:0005634]; plasma membrane [GO:0005886]; stress fiber [GO:0001725]	-	hsa:4026;	1.82079	1.07436
SP3 viszeral	enriched in old	STIP1		Stress-induced-phosphoprotein 1 (STI1) (Hsc70/Hsp90-organizing protein) (Hop) (Renal carcinoma antigen NY-REN-11) (Transformation-sensitive protein IEF SSP 3521)	G1TAF8;A0A5F9C7Q4	RABIT Stress induced phosphoprotein 1	543	chaperone binding [GO:0051087]; Hsp70 protein binding [GO:0030544]; Hsp90 protein binding [GO:0051879]; protein C-terminus binding [GO:0008022]; RNA binding [GO:0003723]	cellular response to interleukin-7 [GO:0098761]	chaperone complex [GO:0101031]; cytosol [GO:0005829]; dynein axonemal particle [GO:0120293]; Golgi apparatus [GO:0005794]; nucleus [GO:0005634]; protein-containing complex [GO:0032991]	-	hsa:10963;	2.7132	1.06999
SP3 viszeral	enriched in old	VDAC1		Voltage-dependent anion-selective channel protein 1 (VDAC-1) (hVDAC1) (Outer mitochondrial membrane protein porin 1) (Plasmalemmal porin) (Porin 31HL) (Porin 31HM)	Q9TT15;A0A5F9D2Q6	RABIT Voltage-dependent anion-selective channel protein 1	283	ceramide binding [GO:0097001]; cholesterol binding [GO:0015485]; phosphatidylcholine binding [GO:0031210]; porin activity [GO:0015288]; protein-containing complex binding [GO:0044877]; protein kinase binding [GO:0019901]; transmembrane transporter binding [GO:0044325]; voltage-gated anion channel activity [GO:0008308]	anion transport [GO:0006820]; apoptotic process [GO:0006915]; behavioral fear response [GO:0001662]; epithelial cell differentiation [GO:0030855]; learning [GO:0007612]; mitochondrial calcium ion transmembrane transport [GO:0006851]; negative regulation of apoptotic process [GO:0043066]; negative regulation of calcium import into the mitochondrion [GO:0110099]; negative regulation of reactive oxy…	extracellular exosome [GO:0070062]; membrane [GO:0016020]; membrane raft [GO:0045121]; mitochondrial membrane [GO:0031966]; mitochondrial nucleoid [GO:0042645]; mitochondrial outer membrane [GO:0005741]; mitochondrial permeability transition pore complex [GO:0005757]; mitochondrion [GO:0005739]; nucleus [GO:0005634]; plasma membrane [GO:0005886]; pore complex [GO:0046930]; synaptic vesicle [GO:00…	PTM: Phosphorylation at Ser-193 by NEK1 promotes the open conformational state preventing excessive mitochondrial membrane permeability and subsequent apoptotic cell death after injury. Phosphorylation by the AKT-GSK3B axis stabilizes the protein probably by preventing ubiquitin-mediated proteasomal degradation. {ECO:0000269|PubMed:20230784}.; PTM: Ubiquitinated (PubMed:25621951, PubMed:32047033)…	hsa:7416;	1.75004	1.03127
SP3 viszeral	enriched in old	TXNDC12		Thioredoxin domain-containing protein 12 (EC 1.8.4.2) (Endoplasmic reticulum resident protein 18) (ER protein 18) (ERp18) (Endoplasmic reticulum resident protein 19) (ER protein 19) (ERp19) (Thioredoxin-like protein p19) (hTLP19)	G1SGI8	RABIT Thioredoxin domain-containing protein 12	172	protein-disulfide reductase (glutathione) activity [GO:0019153]; protein-disulfide reductase activity [GO:0015035]	negative regulation of cell death [GO:0060548]; negative regulation of endoplasmic reticulum stress-induced intrinsic apoptotic signaling pathway [GO:1902236]	endoplasmic reticulum [GO:0005783]; endoplasmic reticulum lumen [GO:0005788]	-	hsa:51060;	2.34133	1.0079
SP3 viszeral	enriched in old	AMPD1;AMPD3		AMP deaminase 1 (EC 3.5.4.6) (AMP deaminase isoform M) (Myoadenylate deaminase)	A0A5F9D9Y6;G1SIC7;A0A5F9D4E4	RABIT AMP deaminase	780	AMP deaminase activity [GO:0003876]; identical protein binding [GO:0042802]; metal ion binding [GO:0046872]; myosin heavy chain binding [GO:0032036]	AMP metabolic process [GO:0046033]; IMP biosynthetic process [GO:0006188]; IMP salvage [GO:0032264]; response to organic substance [GO:0010033]	cytosol [GO:0005829]	-	hsa:270;	1.43067	0.975554
SP3 viszeral	enriched in old	SARNP		SAP domain-containing ribonucleoprotein (Cytokine-induced protein of 29 kDa) (Nuclear protein Hcc-1) (Proliferation-associated cytokine-inducible protein CIP29)	G1SYL9	RABIT SAP domain containing ribonucleoprotein	210	DNA binding [GO:0003677]; RNA binding [GO:0003723]	mRNA export from nucleus [GO:0006406]; poly(A)+ mRNA export from nucleus [GO:0016973]; regulation of translation [GO:0006417]	cytoplasmic ribonucleoprotein granule [GO:0036464]; nuclear speck [GO:0016607]; nucleoplasm [GO:0005654]; nucleus [GO:0005634]; transcription export complex [GO:0000346]	-	hsa:84324;	1.35787	0.973022
SP3 viszeral	enriched in old	VDAC2		Voltage-dependent anion-selective channel protein 2 (VDAC-2) (hVDAC2) (Outer mitochondrial membrane protein porin 2)	P68003;G1SWI3;A0A5F9D251;A0A5F9DM33	RABIT Voltage-dependent anion-selective channel protein 2	294	ceramide binding [GO:0097001]; cholesterol binding [GO:0015485]; nucleotide binding [GO:0000166]; phosphatidylcholine binding [GO:0031210]; porin activity [GO:0015288]; voltage-gated anion channel activity [GO:0008308]	anion transport [GO:0006820]; binding of sperm to zona pellucida [GO:0007339]; mitochondrial outer membrane permeabilization [GO:0097345]; negative regulation of intrinsic apoptotic signaling pathway [GO:2001243]; negative regulation of protein polymerization [GO:0032272]	acrosomal vesicle [GO:0001669]; membrane [GO:0016020]; membrane raft [GO:0045121]; mitochondrial membrane [GO:0031966]; mitochondrial nucleoid [GO:0042645]; mitochondrial outer membrane [GO:0005741]; mitochondrion [GO:0005739]; nucleus [GO:0005634]; pore complex [GO:0046930]; synaptic vesicle [GO:0008021]	PTM: Ubiquitinated by PRKN during mitophagy, leading to its degradation and enhancement of mitophagy. Deubiquitinated by USP30. {ECO:0000269|PubMed:25621951}.	hsa:7417;	1.94187	0.968482
SP3 viszeral	enriched in old	AHNAK	"+ unreviewed"	Neuroblast differentiation-associated protein AHNAK (Desmoyokin)	A0A5F9CB35;A0A5F9DP01	RABIT PDZ domain-containing protein	5890	cadherin binding [GO:0045296]; identical protein binding [GO:0042802]; RNA binding [GO:0003723]; S100 protein binding [GO:0044548]; structural molecule activity conferring elasticity [GO:0097493]	regulation of RNA splicing [GO:0043484]; regulation of voltage-gated calcium channel activity [GO:1901385]	actin cytoskeleton [GO:0015629]; cell-cell contact zone [GO:0044291]; costamere [GO:0043034]; cytoplasm [GO:0005737]; cytosol [GO:0005829]; extracellular exosome [GO:0070062]; focal adhesion [GO:0005925]; lysosomal membrane [GO:0005765]; membrane [GO:0016020]; nucleus [GO:0005634]; plasma membrane [GO:0005886]; sarcolemma [GO:0042383]; T-tubule [GO:0030315]; vesicle [GO:0031982]	-	hsa:79026;	2.09097	0.95215
SP3 viszeral	enriched in old	RPS25		40S ribosomal protein S25 (Small ribosomal subunit protein eS25)	G1TDB3	RABIT 40S ribosomal protein S25	125	RNA binding [GO:0003723]; structural constituent of ribosome [GO:0003735]	cytoplasmic translation [GO:0002181]; ribosomal small subunit biogenesis [GO:0042274]; rRNA processing [GO:0006364]; translation [GO:0006412]	cytosol [GO:0005829]; cytosolic ribosome [GO:0022626]; cytosolic small ribosomal subunit [GO:0022627]; extracellular exosome [GO:0070062]; nucleolus [GO:0005730]; nucleoplasm [GO:0005654]; nucleus [GO:0005634]; postsynaptic density [GO:0014069]; ribosome [GO:0005840]; small ribosomal subunit [GO:0015935]	-	hsa:6230;	1.92631	0.936596
SP3 viszeral	enriched in old	PFDN2		Prefoldin subunit 2	G1SHF1	RABIT Prefoldin subunit 2	154	amyloid-beta binding [GO:0001540]; protein folding chaperone [GO:0044183]; unfolded protein binding [GO:0051082]	negative regulation of amyloid fibril formation [GO:1905907]; positive regulation of cytoskeleton organization [GO:0051495]; protein folding [GO:0006457]	cytoplasm [GO:0005737]; cytosol [GO:0005829]; mitochondrion [GO:0005739]; nucleus [GO:0005634]; prefoldin complex [GO:0016272]	-	hsa:5202;	1.66489	0.904581
SP3 viszeral	enriched in old	RRM1		Ribonucleoside-diphosphate reductase large subunit (EC 1.17.4.1) (Ribonucleoside-diphosphate reductase subunit M1) (Ribonucleotide reductase large subunit)	G1T5A0	RABIT Ribonucleoside-diphosphate reductase	792	ATP binding [GO:0005524]; disordered domain specific binding [GO:0097718]; identical protein binding [GO:0042802]; ribonucleoside-diphosphate reductase activity [GO:0061731]; ribonucleoside-diphosphate reductase activity, thioredoxin disulfide as acceptor [GO:0004748]	cell proliferation in forebrain [GO:0021846]; deoxyribonucleotide biosynthetic process [GO:0009263]; DNA replication [GO:0006260]; male gonad development [GO:0008584]; mitotic cell cycle [GO:0000278]; protein heterotetramerization [GO:0051290]; pyrimidine nucleobase metabolic process [GO:0006206]; response to ionizing radiation [GO:0010212]; retina development in camera-type eye [GO:0060041]	cell projection [GO:0042995]; cytosol [GO:0005829]; neuronal cell body [GO:0043025]; nuclear envelope [GO:0005635]; ribonucleoside-diphosphate reductase complex [GO:0005971]	-	hsa:6240;	1.60108	0.895111
SP3 viszeral	enriched in old	ICE2		Little elongation complex subunit 2 (Interactor of little elongator complex ELL subunit 2) (NMDA receptor-regulated protein 2)	A0A5F9DEV8;A0A5F9CZV8	RABIT Annexin	982	?	positive regulation of transcription by RNA polymerase III [GO:0045945]; snRNA transcription by RNA polymerase II [GO:0042795]; snRNA transcription by RNA polymerase III [GO:0042796]	Cajal body [GO:0015030]; cytosol [GO:0005829]; histone locus body [GO:0035363]; nuclear body [GO:0016604]; nucleoplasm [GO:0005654]; transcriptionally active chromatin [GO:0035327]; transcription elongation factor complex [GO:0008023]	-	hsa:79664;	2.43641	0.88746
SP3 viszeral	enriched in old	BLVRB	+	Flavin reductase (NADPH) (FR) (EC 1.5.1.30) (Biliverdin reductase B) (BVR-B) (EC 1.3.1.24) (Biliverdin-IX beta-reductase) (Green heme-binding protein) (GHBP) (NADPH-dependent diaphorase) (NADPH-flavin reductase) (FLR)	A0A5F9CAX1;A0A5F9CSV5	RABIT Biliverdin reductase B	206	biliberdin reductase NAD+ activity [GO:0106276]; biliverdin reductase (NAD(P)+) activity [GO:0004074]; biliverdin reductase (NADP+) activity [GO:0106277]; riboflavin reductase (NADPH) activity [GO:0042602]	heme catabolic process [GO:0042167]	cytosol [GO:0005829]; extracellular exosome [GO:0070062]; intracellular membrane-bounded organelle [GO:0043231]; nucleoplasm [GO:0005654]; plasma membrane [GO:0005886]; terminal bouton [GO:0043195]	-	hsa:645;	1.85719	0.883768
SP3 viszeral	enriched in old	GTF2I		General transcription factor II-I (GTFII-I) (TFII-I) (Bruton tyrosine kinase-associated protein 135) (BAP-135) (BTK-associated protein 135) (SRF-Phox1-interacting protein) (SPIN) (Williams-Beuren syndrome chromosomal region 6 protein)	A0A5F9CI29;A0A5F9DKE0;G1SGR9	RABIT General transcription factor IIi	998	DNA binding [GO:0003677]; DNA-binding transcription activator activity, RNA polymerase II-specific [GO:0001228]; DNA-binding transcription factor activity [GO:0003700]; DNA-binding transcription factor activity, RNA polymerase II-specific [GO:0000981]; RNA polymerase II-specific DNA-binding transcription factor binding [GO:0061629]	negative regulation of angiogenesis [GO:0016525]; negative regulation of cytosolic calcium ion concentration [GO:0051481]; positive regulation of DNA repair by transcription from RNA polymerase II promoter [GO:0100026]	cytoplasm [GO:0005737]; membrane [GO:0016020]; nucleoplasm [GO:0005654]; nucleus [GO:0005634]	PTM: Transiently phosphorylated on tyrosine residues by BTK in response to B-cell receptor stimulation. Phosphorylation on Tyr-248 and Tyr-398, and perhaps, on Tyr-503 contributes to BTK-mediated transcriptional activation. {ECO:0000269|PubMed:10373551, ECO:0000269|PubMed:11373296, ECO:0000269|PubMed:12082086, ECO:0000269|PubMed:16738337}.; PTM: Sumoylated. {ECO:0000269|PubMed:15561718}.	hsa:2969;	3.10455	0.864248
SP3 viszeral	enriched in old	PPM1F		Protein phosphatase 1F (EC 3.1.3.16) (Ca(2+)/calmodulin-dependent protein kinase phosphatase) (CaM-kinase phosphatase) (CaMKPase) (Partner of PIX 2) (Protein fem-2 homolog) (hFem-2)	G1SEK2	RABIT Protein phosphatase, Mg2+/Mn2+ dependent 1F	454	calmodulin-dependent protein phosphatase activity [GO:0033192]; metal ion binding [GO:0046872]; protein serine/threonine phosphatase activity [GO:0004722]; protein serine phosphatase activity [GO:0106306]; protein threonine phosphatase activity [GO:0106307]; protein tyrosine/serine/threonine phosphatase activity [GO:0008138]	cellular response to drug [GO:0035690]; histone dephosphorylation [GO:0016576]; intrinsic apoptotic signaling pathway [GO:0097193]; negative regulation of cell-cell adhesion mediated by cadherin [GO:2000048]; negative regulation of peptidyl-serine phosphorylation [GO:0033137]; negative regulation of protein kinase activity [GO:0006469]; negative regulation of protein kinase activity by regulation…	cytosol [GO:0005829]; nucleus [GO:0005634]; perinuclear region of cytoplasm [GO:0048471]; protein-containing complex [GO:0032991]	-	hsa:9647;	1.89601	0.815356
SP3 viszeral	enriched in old	POLR2B		DNA-directed RNA polymerase II subunit RPB2 (EC 2.7.7.6) (DNA-directed RNA polymerase II 140 kDa polypeptide) (DNA-directed RNA polymerase II subunit B) (RNA polymerase II subunit 2) (RNA polymerase II subunit B2)	G1TBH1;A0A5F9DNJ1	RABIT DNA-directed RNA polymerase subunit beta	1174	chromatin binding [GO:0003682]; DNA binding [GO:0003677]; DNA-directed 5'-3' RNA polymerase activity [GO:0003899]; metal ion binding [GO:0046872]; ribonucleoside binding [GO:0032549]; RNA binding [GO:0003723]	transcription by RNA polymerase II [GO:0006366]	membrane [GO:0016020]; nucleoplasm [GO:0005654]; nucleus [GO:0005634]; RNA polymerase II, core complex [GO:0005665]	-	hsa:5431;	2.0954	0.805695
SP3 viszeral	enriched in old	RPL38	+	60S ribosomal protein L38 (Large ribosomal subunit protein eL38)	G1U001;G1U4G2	RABIT 60S ribosomal protein L38	70	RNA binding [GO:0003723]; structural constituent of ribosome [GO:0003735]	90S preribosome assembly [GO:0034463]; axial mesoderm development [GO:0048318]; cytoplasmic translation [GO:0002181]; middle ear morphogenesis [GO:0042474]; ossification [GO:0001503]; regulation of translation [GO:0006417]; ribonucleoprotein complex assembly [GO:0022618]; sensory perception of sound [GO:0007605]; skeletal system development [GO:0001501]; translation [GO:0006412]	cytosol [GO:0005829]; cytosolic large ribosomal subunit [GO:0022625]; cytosolic ribosome [GO:0022626]; eukaryotic 80S initiation complex [GO:0033291]; focal adhesion [GO:0005925]; polysomal ribosome [GO:0042788]; postsynaptic density [GO:0014069]	-	hsa:6169;	2.24323	0.805322
SP3 viszeral	depleted in old	LNPEP		Leucyl-cystinyl aminopeptidase (Cystinyl aminopeptidase) (EC 3.4.11.3) (Insulin-regulated membrane aminopeptidase) (Insulin-responsive aminopeptidase) (IRAP) (Oxytocinase) (OTase) (Placental leucine aminopeptidase) (P-LAP) [Cleaved into: Leucyl-cystinyl aminopeptidase, pregnancy serum form]	A0A5F9DP19;G1SFU4	RABIT Aminopeptidase	1025	aminopeptidase activity [GO:0004177]; metalloaminopeptidase activity [GO:0070006]; metallopeptidase activity [GO:0008237]; peptide binding [GO:0042277]; zinc ion binding [GO:0008270]	antigen processing and presentation of exogenous peptide antigen via MHC class I, TAP-independent [GO:0002480]; cell-cell signaling [GO:0007267]; female pregnancy [GO:0007565]; negative regulation of cold-induced thermogenesis [GO:0120163]; peptide catabolic process [GO:0043171]; protein polyubiquitination [GO:0000209]; proteolysis [GO:0006508]; regulation of blood pressure [GO:0008217]; signal t…	cytoplasm [GO:0005737]; cytosol [GO:0005829]; early endosome lumen [GO:0031905]; extracellular region [GO:0005576]; integral component of plasma membrane [GO:0005887]; lysosomal membrane [GO:0005765]; membrane [GO:0016020]; plasma membrane [GO:0005886]	PTM: The pregnancy serum form is derived from the membrane-bound form by proteolytic processing.; PTM: N-glycosylated. {ECO:0000269|PubMed:19349973}.	hsa:4012;	1.67398	-0.803583
SP3 viszeral	depleted in old	TM9SF4		Transmembrane 9 superfamily member 4 (Tumor cannibalism associated protein 1)	A0A5F9DE69;A0A5F9DQY4;G1T5I3	RABIT Transmembrane 9 superfamily member	642	?	cell adhesion [GO:0007155]; phagocytosis [GO:0006909]; positive regulation of protein exit from endoplasmic reticulum [GO:0070863]; positive regulation of protein localization to cell surface [GO:2000010]; protein localization to membrane [GO:0072657]; regulation of intracellular pH [GO:0051453]; response to hypoxia [GO:0001666]; vacuolar proton-transporting V-type ATPase complex assembly [GO:007…	early endosome [GO:0005769]; Golgi apparatus [GO:0005794]; integral component of membrane [GO:0016021]; membrane [GO:0016020]	-	hsa:9777;	1.53876	-0.842673
SP3 viszeral	depleted in old	PDXDC1		Pyridoxal-dependent decarboxylase domain-containing protein 1 (EC 4.1.1.-)	A0A5F9DP30;A0A5F9CGY7;G1SRI2;A0A5F9DKU8;U3KNF3	RABIT Pyridoxal dependent decarboxylase domain containing 1	788	cadherin binding [GO:0045296]; carboxy-lyase activity [GO:0016831]; pyridoxal phosphate binding [GO:0030170]; sphinganine-1-phosphate aldolase activity [GO:0008117]	ameboidal-type cell migration [GO:0001667]; carboxylic acid metabolic process [GO:0019752]; sphingolipid catabolic process [GO:0030149]	endoplasmic reticulum [GO:0005783]; Golgi apparatus [GO:0005794]; intracellular membrane-bounded organelle [GO:0043231]	-	hsa:23042;	1.41136	-0.87768
SP3 viszeral	depleted in old	PRRC1		Protein PRRC1 (Proline-rich and coiled-coil-containing protein 1)	G1T2Q8;A0A5F9D7K3	RABIT Proline rich coiled-coil 1	445	protein kinase A regulatory subunit binding [GO:0034237]	activation of protein kinase A activity [GO:0034199]	cytoplasm [GO:0005737]; Golgi apparatus [GO:0005794]	-	hsa:133619;	1.80184	-0.878881
SP3 viszeral	depleted in old	ALAD		Delta-aminolevulinic acid dehydratase (ALADH) (EC 4.2.1.24) (Porphobilinogen synthase)	G1U6B2	RABIT Delta-aminolevulinic acid dehydratase	330	catalytic activity [GO:0003824]; identical protein binding [GO:0042802]; porphobilinogen synthase activity [GO:0004655]; proteasome core complex binding [GO:1904854]; zinc ion binding [GO:0008270]	cellular response to interleukin-4 [GO:0071353]; cellular response to lead ion [GO:0071284]; heme biosynthetic process [GO:0006783]; negative regulation of proteasomal protein catabolic process [GO:1901799]; protein homooligomerization [GO:0051260]; protoporphyrinogen IX biosynthetic process [GO:0006782]; response to activity [GO:0014823]; response to aluminum ion [GO:0010044]; response to amino …	cytosol [GO:0005829]; extracellular exosome [GO:0070062]; extracellular region [GO:0005576]; ficolin-1-rich granule lumen [GO:1904813]; nucleus [GO:0005634]; secretory granule lumen [GO:0034774]	-	hsa:210;	2.76683	-0.894717
SP3 viszeral	depleted in old	ACOT7		Cytosolic acyl coenzyme A thioester hydrolase (EC 3.1.2.2) (Acyl-CoA thioesterase 7) (Brain acyl-CoA hydrolase) (BACH) (hBACH) (CTE-IIa) (CTE-II) (Long chain acyl-CoA thioester hydrolase)	G1T3P1;U3KNW1;A0A5F9CKV9;A0A5F9DJU4;A0A5F9DQ36	RABIT Acyl-CoA thioesterase 7	380	acyl-CoA hydrolase activity [GO:0047617]; carboxylic ester hydrolase activity [GO:0052689]; fatty-acyl-CoA binding [GO:0000062]; long-chain fatty acyl-CoA binding [GO:0036042]; myristoyl-CoA hydrolase activity [GO:0102991]; palmitoyl-CoA hydrolase activity [GO:0016290]; protein homodimerization activity [GO:0042803]	acyl-CoA metabolic process [GO:0006637]; coenzyme A biosynthetic process [GO:0015937]; fatty acid metabolic process [GO:0006631]; long-chain fatty-acyl-CoA catabolic process [GO:0036116]; medium-chain fatty acid biosynthetic process [GO:0051792]; medium-chain fatty-acyl-CoA catabolic process [GO:0036114]; palmitic acid biosynthetic process [GO:1900535]	cytosol [GO:0005829]; extracellular exosome [GO:0070062]; mitochondrion [GO:0005739]; nucleoplasm [GO:0005654]	-	hsa:11332;	2.10734	-0.897542
SP3 viszeral	depleted in old	PRPF8		Pre-mRNA-processing-splicing factor 8 (220 kDa U5 snRNP-specific protein) (PRP8 homolog) (Splicing factor Prp8) (p220)	G1SCK0	RABIT Pre-mRNA processing factor 8	2335	isopeptidase activity [GO:0070122]; K63-linked polyubiquitin modification-dependent protein binding [GO:0070530]; pre-mRNA intronic binding [GO:0097157]; RNA binding [GO:0003723]; U1 snRNA binding [GO:0030619]; U2 snRNA binding [GO:0030620]; U5 snRNA binding [GO:0030623]; U6 snRNA binding [GO:0017070]	cellular response to lipopolysaccharide [GO:0071222]; cellular response to tumor necrosis factor [GO:0071356]; mRNA processing [GO:0006397]; mRNA splicing, via spliceosome [GO:0000398]; RNA splicing [GO:0008380]; RNA splicing, via transesterification reactions [GO:0000375]; spliceosomal tri-snRNP complex assembly [GO:0000244]	catalytic step 2 spliceosome [GO:0071013]; membrane [GO:0016020]; nuclear speck [GO:0016607]; nucleoplasm [GO:0005654]; nucleus [GO:0005634]; U2-type catalytic step 1 spliceosome [GO:0071006]; U2-type catalytic step 2 spliceosome [GO:0071007]; U2-type precatalytic spliceosome [GO:0071005]; U4/U6 x U5 tri-snRNP complex [GO:0046540]; U5 snRNP [GO:0005682]	-	hsa:10594;	1.54264	-0.905206
SP3 viszeral	depleted in old	PSAP		Prosaposin (Proactivator polypeptide) [Cleaved into: Saposin-A (Protein A); Saposin-B-Val; Saposin-B (Cerebroside sulfate activator) (CSAct) (Dispersin) (Sphingolipid activator protein 1) (SAP-1) (Sulfatide/GM1 activator); Saposin-C (A1 activator) (Co-beta-glucosidase) (Glucosylceramidase activator) (Sphingolipid activator protein 2) (SAP-2); Saposin-D (Component C) (Protein C)]	A0A5F9C0Z4	RABIT Prosaposin	524	enzyme activator activity [GO:0008047]; ganglioside GM1 binding [GO:1905573]; ganglioside GM2 binding [GO:1905574]; ganglioside GM3 binding [GO:1905575]; ganglioside GP1c binding [GO:1905577]; ganglioside GT1b binding [GO:1905576]; identical protein binding [GO:0042802]; phospholipid binding [GO:0005543]; protease binding [GO:0002020]; protein homodimerization activity [GO:0042803]; scaffold prot…	adenylate cyclase-inhibiting G protein-coupled receptor signaling pathway [GO:0007193]; epithelial cell differentiation involved in prostate gland development [GO:0060742]; ganglioside GM1 transport to membrane [GO:1905572]; lysosomal transport [GO:0007041]; positive regulation of beta-galactosidase activity [GO:1903771]; prostate gland growth [GO:0060736]; regulation of autophagy [GO:0010506]; r…	azurophil granule membrane [GO:0035577]; collagen-containing extracellular matrix [GO:0062023]; extracellular exosome [GO:0070062]; extracellular region [GO:0005576]; extracellular space [GO:0005615]; intracellular membrane-bounded organelle [GO:0043231]; late endosome [GO:0005770]; lysosomal lumen [GO:0043202]; lysosomal membrane [GO:0005765]; lysosome [GO:0005764]; plasma membrane [GO:0005886]	PTM: The lysosomal precursor is proteolytically processed to 4 small peptides, which are similar to each other and are sphingolipid hydrolase activator proteins.; PTM: N-linked glycans show a high degree of microheterogeneity. {ECO:0000269|PubMed:19159218, ECO:0000269|PubMed:19167329}.; PTM: The one residue extended Saposin-B-Val is only found in 5% of the chains.	hsa:5660;	1.37755	-0.917759
SP3 viszeral	depleted in old	NUMA1		Nuclear mitotic apparatus protein 1 (Nuclear matrix protein-22) (NMP-22) (Nuclear mitotic apparatus protein) (NuMA protein) (SP-H antigen)	A0A5F9DM34;A0A5F9CLZ6;A0A5F9D9M5;A0A5F9CII0;G1U6N8;A0A5F9CST3	RABIT Nuclear mitotic apparatus protein 1	2115	disordered domain specific binding [GO:0097718]; dynein complex binding [GO:0070840]; microtubule binding [GO:0008017]; microtubule minus-end binding [GO:0051011]; microtubule plus-end binding [GO:0051010]; phosphatidylinositol binding [GO:0035091]; protein-containing complex binding [GO:0044877]; protein C-terminus binding [GO:0008022]; protein domain specific binding [GO:0019904]; structural mo…	anastral spindle assembly [GO:0055048]; astral microtubule organization [GO:0030953]; cell division [GO:0051301]; chromosome segregation [GO:0007059]; establishment of mitotic spindle orientation [GO:0000132]; meiotic cell cycle [GO:0051321]; microtubule bundle formation [GO:0001578]; nucleus organization [GO:0006997]; positive regulation of BMP signaling pathway [GO:0030513]; positive regulation…	cell cortex [GO:0005938]; cell cortex region [GO:0099738]; centrosome [GO:0005813]; chromosome [GO:0005694]; cortical microtubule [GO:0055028]; cytoplasmic microtubule bundle [GO:1905720]; cytosol [GO:0005829]; dendrite [GO:0030425]; extracellular exosome [GO:0070062]; extrinsic component of plasma membrane [GO:0019897]; Golgi membrane [GO:0000139]; lateral cell cortex [GO:0097575]; lateral plasm…	PTM: Phosphorylation and dephosphorylation on Thr-2055 regulates the extent of cortical NUMA1 and the dynein-dynactin complex localization during mitotic metaphase and anaphase (PubMed:23921553). In metaphase, phosphorylation on Thr-2055 occurs in a kinase CDK1-dependent manner; this phosphorylation maintains low levels of cortical dynein-dynactin complex at metaphase, and hence proper spindle po…	hsa:4926;	1.38612	-0.926798
SP3 viszeral	depleted in old	SDCBP		Syntenin-1 (Melanoma differentiation-associated protein 9) (MDA-9) (Pro-TGF-alpha cytoplasmic domain-interacting protein 18) (TACIP18) (Scaffold protein Pbp1) (Syndecan-binding protein 1)	G1TB50	RABIT Syndecan binding protein	298	cell adhesion molecule binding [GO:0050839]; cytoskeletal anchor activity [GO:0008093]; ephrin receptor binding [GO:0046875]; frizzled binding [GO:0005109]; growth factor binding [GO:0019838]; identical protein binding [GO:0042802]; interleukin-5 receptor binding [GO:0005137]; neurexin family protein binding [GO:0042043]; phosphatidylinositol-4,5-bisphosphate binding [GO:0005546]; protein-contain…	actin cytoskeleton organization [GO:0030036]; chemical synaptic transmission [GO:0007268]; intracellular signal transduction [GO:0035556]; negative regulation of proteasomal ubiquitin-dependent protein catabolic process [GO:0032435]; negative regulation of receptor internalization [GO:0002091]; negative regulation of transcription by RNA polymerase II [GO:0000122]; positive regulation of cell gro…	adherens junction [GO:0005912]; azurophil granule lumen [GO:0035578]; blood microparticle [GO:0072562]; cytoplasm [GO:0005737]; cytoskeleton [GO:0005856]; cytosol [GO:0005829]; endoplasmic reticulum membrane [GO:0005789]; extracellular exosome [GO:0070062]; extracellular region [GO:0005576]; extracellular space [GO:0005615]; extracellular vesicle [GO:1903561]; focal adhesion [GO:0005925]; interle…	PTM: Phosphorylated on tyrosine residues.	hsa:6386;	1.40265	-0.928003
SP3 viszeral	depleted in old	DNAJC10		DnaJ homolog subfamily C member 10 (EC 1.8.4.-) (Endoplasmic reticulum DNA J domain-containing protein 5) (ER-resident protein ERdj5) (ERdj5) (Macrothioredoxin) (MTHr)	G1SG44	RABIT DnaJ homolog subfamily C member 10	793	ATPase activator activity [GO:0001671]; ATPase binding [GO:0051117]; chaperone binding [GO:0051087]; disulfide oxidoreductase activity [GO:0015036]; Hsp70 protein binding [GO:0030544]; misfolded protein binding [GO:0051787]; oxidoreductase activity, acting on a sulfur group of donors, disulfide as acceptor [GO:0016671]; protein-disulfide reductase activity [GO:0015035]	intrinsic apoptotic signaling pathway in response to endoplasmic reticulum stress [GO:0070059]; negative regulation of protein phosphorylation [GO:0001933]; positive regulation of ATPase activity [GO:0032781]; protein folding in endoplasmic reticulum [GO:0034975]; response to endoplasmic reticulum stress [GO:0034976]; ubiquitin-dependent ERAD pathway [GO:0030433]	endoplasmic reticulum [GO:0005783]; endoplasmic reticulum chaperone complex [GO:0034663]; endoplasmic reticulum lumen [GO:0005788]; membrane [GO:0016020]	-	hsa:54431;	1.56881	-0.937214
SP3 viszeral	depleted in old	ACSL3		Fatty acid CoA ligase Acsl3 (Arachidonate--CoA ligase) (EC 6.2.1.15) (Long-chain acyl-CoA synthetase 3) (LACS 3) (Long-chain-fatty-acid--CoA ligase 3) (EC 6.2.1.3) (Medium-chain acyl-CoA ligase Acsl3) (EC 6.2.1.2)	A0A5F9CLI5;A0A5F9DVM6;G1T8H1;A0A5F9CI04;A0A5F9CXH9;A0A5F9DQ45	RABIT Acyl-CoA synthetase long chain family member 3	720	arachidonate-CoA ligase activity [GO:0047676]; ATP binding [GO:0005524]; long-chain fatty acid-CoA ligase activity [GO:0004467]; palmitoyl-CoA ligase activity [GO:0090433]; protein domain specific binding [GO:0019904]; protein kinase binding [GO:0019901]	brain development [GO:0007420]; fatty acid biosynthetic process [GO:0006633]; fatty acid metabolic process [GO:0006631]; long-chain fatty acid import into cell [GO:0044539]; long-chain fatty acid metabolic process [GO:0001676]; long-chain fatty-acyl-CoA biosynthetic process [GO:0035338]; long-chain fatty-acyl-CoA metabolic process [GO:0035336]; neuron differentiation [GO:0030182]; positive regula…	endoplasmic reticulum [GO:0005783]; endoplasmic reticulum membrane [GO:0005789]; Golgi apparatus [GO:0005794]; integral component of membrane [GO:0016021]; lipid droplet [GO:0005811]; membrane [GO:0016020]; mitochondrial outer membrane [GO:0005741]; perinuclear region of cytoplasm [GO:0048471]; peroxisomal membrane [GO:0005778]; plasma membrane [GO:0005886]	-	hsa:2181;	1.89977	-0.943044
SP3 viszeral	depleted in old	NT5E		5'-nucleotidase (5'-NT) (EC 3.1.3.5) (Ecto-5'-nucleotidase) (CD antigen CD73)	A0A5F9CKQ2;A0A5F9CUR5;U3KNI7;G1SW57	RABIT Ecto-5-nucleotidase	574	5'-nucleotidase activity [GO:0008253]; metal ion binding [GO:0046872]; nucleotide binding [GO:0000166]	adenosine biosynthetic process [GO:0046086]; ADP catabolic process [GO:0046032]; AMP catabolic process [GO:0006196]; DNA metabolic process [GO:0006259]; leukocyte cell-cell adhesion [GO:0007159]; negative regulation of inflammatory response [GO:0050728]	anchored component of membrane [GO:0031225]; cell surface [GO:0009986]; cytosol [GO:0005829]; external side of plasma membrane [GO:0009897]; extracellular exosome [GO:0070062]; membrane [GO:0016020]; nucleoplasm [GO:0005654]; plasma membrane [GO:0005886]	-	hsa:4907;	2.86691	-0.948153
SP3 viszeral	depleted in old	HSD17B12		Very-long-chain 3-oxoacyl-CoA reductase (EC 1.1.1.330) (17-beta-hydroxysteroid dehydrogenase 12) (17-beta-HSD 12) (3-ketoacyl-CoA reductase) (KAR) (Estradiol 17-beta-dehydrogenase 12) (EC 1.1.1.62) (Short chain dehydrogenase/reductase family 12C member 1)	G1TGT5;A0A5F9D4R3;A0A5F9C8U9	RABIT Hydroxysteroid 17-beta dehydrogenase 12	312	17-beta-hydroxysteroid dehydrogenase (NAD+) activity [GO:0044594]; 17-beta-hydroxysteroid dehydrogenase (NADP+) activity [GO:0072582]; 3-oxo-arachidoyl-CoA reductase activity [GO:0102339]; 3-oxo-behenoyl-CoA reductase activity [GO:0102340]; 3-oxo-cerotoyl-CoA reductase activity [GO:0102342]; 3-oxo-lignoceroyl-CoA reductase activity [GO:0102341]; collagen binding [GO:0005518]; fibronectin binding …	estrogen biosynthetic process [GO:0006703]; extracellular matrix organization [GO:0030198]; fatty acid biosynthetic process [GO:0006633]; long-chain fatty-acyl-CoA biosynthetic process [GO:0035338]; positive regulation of cell-substrate adhesion [GO:0010811]	endoplasmic reticulum membrane [GO:0005789]; extracellular matrix [GO:0031012]; fatty acid elongase complex [GO:0009923]; integral component of membrane [GO:0016021]	-	hsa:51144;	1.40588	-0.953276
SP3 viszeral	depleted in old	MYO1D		Unconventional myosin-Id	G1SVB5	RABIT Myosin ID	1006	actin filament binding [GO:0051015]; ATP binding [GO:0005524]; calcium-dependent protein binding [GO:0048306]; calmodulin binding [GO:0005516]; microfilament motor activity [GO:0000146]; protein domain specific binding [GO:0019904]	actin filament organization [GO:0007015]; cellular localization [GO:0051641]; early endosome to recycling endosome transport [GO:0061502]; forebrain development [GO:0030900]; protein transport [GO:0015031]; vesicle transport along actin filament [GO:0030050]	actin cytoskeleton [GO:0015629]; apical dendrite [GO:0097440]; axolemma [GO:0030673]; axon [GO:0030424]; basolateral plasma membrane [GO:0016323]; brush border [GO:0005903]; cell cortex [GO:0005938]; cytoplasm [GO:0005737]; cytoplasmic vesicle [GO:0031410]; cytosol [GO:0005829]; early endosome [GO:0005769]; endosome [GO:0005768]; extracellular exosome [GO:0070062]; microvillus [GO:0005902]; myeli…	-	hsa:4642;	1.65297	-0.961705
SP3 viszeral	depleted in old	HNRNPUL2	+	Heterogeneous nuclear ribonucleoprotein U-like protein 2 (Scaffold-attachment factor A2) (SAF-A2)	G1SXA5	RABIT Uncharacterized protein	747	RNA binding [GO:0003723]	-	membrane [GO:0016020]; nucleoplasm [GO:0005654]; nucleus [GO:0005634]	-	hsa:221092;	2.33972	-0.965746
SP3 viszeral	depleted in old	IVD		Isovaleryl-CoA dehydrogenase, mitochondrial (IVD) (EC 1.3.8.4) (Butyryl-CoA dehydrogenase) (EC 1.3.8.1)	G1SW97;A0A5F9C538	RABIT Butyryl-CoA dehydrogenase	426	butyryl-CoA dehydrogenase activity [GO:0004085]; flavin adenine dinucleotide binding [GO:0050660]; identical protein binding [GO:0042802]; isovaleryl-CoA dehydrogenase activity [GO:0008470]	branched-chain amino acid catabolic process [GO:0009083]; fatty acid beta-oxidation using acyl-CoA dehydrogenase [GO:0033539]; leucine catabolic process [GO:0006552]	mitochondrial matrix [GO:0005759]	-	hsa:3712;	1.54221	-0.969412
SP3 viszeral	depleted in old	LAMP2		Lysosome-associated membrane glycoprotein 2 (LAMP-2) (Lysosome-associated membrane protein 2) (CD107 antigen-like family member B) (LGP-96) (CD antigen CD107b)	A0A5F9DPM1;A0A5F9CTT5;A0A5F9C3N4;G1TMZ6;A0A5F9CG60;A0A5F9CYH5;A0A5F9CTY5;A0A5F9C2M7	RABIT Lysosomal associated membrane protein 2	410	enzyme binding [GO:0019899]	autophagosome maturation [GO:0097352]; cellular response to starvation [GO:0009267]; chaperone-mediated autophagy [GO:0061684]; establishment of protein localization to organelle [GO:0072594]; lysosomal protein catabolic process [GO:1905146]; negative regulation of protein-containing complex assembly [GO:0031333]; protein import [GO:0017038]; protein stabilization [GO:0050821]; protein targeting …	autolysosome [GO:0044754]; azurophil granule membrane [GO:0035577]; chaperone-mediated autophagy translocation complex [GO:0061742]; extracellular exosome [GO:0070062]; extracellular space [GO:0005615]; ficolin-1-rich granule membrane [GO:0101003]; integral component of autophagosome membrane [GO:0097637]; late endosome [GO:0005770]; late endosome membrane [GO:0031902]; lysosomal lumen [GO:004320…	PTM: O- and N-glycosylated; some of the 16 N-linked glycans are polylactosaminoglycans. {ECO:0000269|PubMed:12754519, ECO:0000269|PubMed:16335952, ECO:0000269|PubMed:19159218, ECO:0000269|PubMed:2243102, ECO:0000269|PubMed:2912382, ECO:0000269|PubMed:8323299}.	hsa:3920;	1.91364	-1.02747
SP3 viszeral	depleted in old	CPT2		Carnitine O-palmitoyltransferase 2, mitochondrial (EC 2.3.1.21) (Carnitine palmitoyltransferase II) (CPT II)	G1TC19	Carnitine palmitoyltransferase 2	658	acyltransferase activity [GO:0016746]; carnitine O-octanoyltransferase activity [GO:0008458]; carnitine O-palmitoyltransferase activity [GO:0004095]	carnitine metabolic process [GO:0009437]; carnitine shuttle [GO:0006853]; fatty acid beta-oxidation [GO:0006635]; in utero embryonic development [GO:0001701]; long-chain fatty acid metabolic process [GO:0001676]; positive regulation of cold-induced thermogenesis [GO:0120162]	mitochondrial inner membrane [GO:0005743]; mitochondrion [GO:0005739]; nucleolus [GO:0005730]; nucleoplasm [GO:0005654]	-	hsa:1376;	1.59942	-1.10774
SP3 viszeral	depleted in old	CYB5R1		NADH-cytochrome b5 reductase 1 (b5R.1) (EC 1.6.2.2) (Humb5R2) (NAD(P)H:quinone oxidoreductase type 3 polypeptide A2)	G1TCE2	RABIT NADH-cytochrome b5 reductase	305	cytochrome-b5 reductase activity, acting on NAD(P)H [GO:0004128]; FAD binding [GO:0071949]	bicarbonate transport [GO:0015701]; sterol biosynthetic process [GO:0016126]	endoplasmic reticulum membrane [GO:0005789]; extracellular exosome [GO:0070062]; integral component of membrane [GO:0016021]; membrane [GO:0016020]; mitochondrion [GO:0005739]; plasma membrane [GO:0005886]; platelet alpha granule membrane [GO:0031092]	-	hsa:51706;	1.53456	-1.13638
SP3 viszeral	depleted in old	POGLUT1		Protein O-glucosyltransferase 1 (EC 2.4.1.376) (CAP10-like 46 kDa protein) (hCLP46) (KTEL motif-containing protein 1) (Myelodysplastic syndromes relative protein) (O-glucosyltransferase Rumi homolog) (hRumi) (Protein O-xylosyltransferase POGLUT1) (EC 2.4.2.63)	G1SXB6	RABIT Protein O-glucosyltransferase 1	392	EGF-domain serine glucosyltransferase activity [GO:0140561]; EGF-domain serine xylosyltransferase activity [GO:0140562]; glucosyltransferase activity [GO:0046527]; UDP-glucosyltransferase activity [GO:0035251]; UDP-xylosyltransferase activity [GO:0035252]	axial mesoderm development [GO:0048318]; circulatory system development [GO:0072359]; gastrulation [GO:0007369]; muscle tissue development [GO:0060537]; paraxial mesoderm development [GO:0048339]; positive regulation of Notch signaling pathway [GO:0045747]; protein O-linked glycosylation [GO:0006493]; protein O-linked glycosylation via serine [GO:0018242]; regulation of gastrulation [GO:0010470];…	endomembrane system [GO:0012505]; endoplasmic reticulum [GO:0005783]; endoplasmic reticulum lumen [GO:0005788]	-	hsa:56983;	2.0051	-1.19488
SP3 viszeral	depleted in old	FDPS		Farnesyl pyrophosphate synthase (FPP synthase) (FPS) (EC 2.5.1.10) ((2E,6E)-farnesyl diphosphate synthase) (Dimethylallyltranstransferase) (EC 2.5.1.1) (Farnesyl diphosphate synthase) (Geranyltranstransferase)	A0A5F9DPF2;A0A5F9CTH8	RABIT Farnesyl diphosphate synthase	419	dimethylallyltranstransferase activity [GO:0004161]; geranyltranstransferase activity [GO:0004337]; metal ion binding [GO:0046872]; RNA binding [GO:0003723]	cholesterol biosynthetic process [GO:0006695]; farnesyl diphosphate biosynthetic process [GO:0045337]; geranyl diphosphate biosynthetic process [GO:0033384]	cytoplasm [GO:0005737]; cytosol [GO:0005829]; nucleoplasm [GO:0005654]	-	hsa:2224;	1.46483	-1.20836
SP3 viszeral	depleted in old	SUCLA2		Succinate--CoA ligase [ADP-forming] subunit beta, mitochondrial (EC 6.2.1.5) (ATP-specific succinyl-CoA synthetase subunit beta) (A-SCS) (Succinyl-CoA synthetase beta-A chain) (SCS-betaA)	G1U276	RABIT Succinate--CoA ligase [ADP-forming] subunit beta, mitochondrial	463	ATP binding [GO:0005524]; magnesium ion binding [GO:0000287]; succinate-CoA ligase (ADP-forming) activity [GO:0004775]; succinate-CoA ligase (GDP-forming) activity [GO:0004776]	succinate metabolic process [GO:0006105]; succinyl-CoA metabolic process [GO:0006104]; succinyl-CoA pathway [GO:0006781]; tricarboxylic acid cycle [GO:0006099]	extracellular exosome [GO:0070062]; mitochondrial matrix [GO:0005759]; mitochondrion [GO:0005739]; succinate-CoA ligase complex [GO:0042709]	-	hsa:8803;	1.36714	-1.20837
SP3 viszeral	depleted in old	SNRNP70		U1 small nuclear ribonucleoprotein 70 kDa (U1 snRNP 70 kDa) (U1-70K) (snRNP70)	G1T8P3;A0A5F9D626	RABIT U1 small nuclear ribonucleoprotein 70 kDa	437	mRNA binding [GO:0003729]; RNA binding [GO:0003723]; snRNA binding [GO:0017069]; U1 snRNA binding [GO:0030619]	mRNA splicing, via spliceosome [GO:0000398]; negative regulation of chaperone-mediated autophagy [GO:1904715]; negative regulation of protein refolding [GO:0061084]; positive regulation of mRNA splicing, via spliceosome [GO:0048026]; regulation of ATPase activity [GO:0043462]; regulation of RNA splicing [GO:0043484]	nuclear speck [GO:0016607]; nucleoplasm [GO:0005654]; nucleus [GO:0005634]; spliceosomal complex [GO:0005681]; U1 snRNP [GO:0005685]; U2-type prespliceosome [GO:0071004]	PTM: The N-terminus is blocked.; PTM: Extensively phosphorylated on serine residues in the C-terminal region. {ECO:0000269|PubMed:8332490}.	hsa:6625;	1.30916	-1.20927
SP3 viszeral	depleted in old	GNAI1;GNAO1;GNAT3		Guanine nucleotide-binding protein G(i) subunit alpha-1 (Adenylate cyclase-inhibiting G alpha protein)	G1SEJ8	RABIT G protein subunit alpha i1	354	GDP binding [GO:0019003]; G-protein beta/gamma-subunit complex binding [GO:0031683]; G protein-coupled receptor binding [GO:0001664]; G protein-coupled serotonin receptor binding [GO:0031821]; GTPase activating protein binding [GO:0032794]; GTPase activity [GO:0003924]; GTP binding [GO:0005525]; magnesium ion binding [GO:0000287]	adenylate cyclase-inhibiting G protein-coupled receptor signaling pathway [GO:0007193]; adenylate cyclase-modulating G protein-coupled receptor signaling pathway [GO:0007188]; cell cycle [GO:0007049]; cell division [GO:0051301]; cellular response to forskolin [GO:1904322]; G protein-coupled receptor signaling pathway [GO:0007186]; negative regulation of synaptic transmission [GO:0050805]; positiv…	cell cortex region [GO:0099738]; centrosome [GO:0005813]; cytoplasm [GO:0005737]; extracellular exosome [GO:0070062]; heterotrimeric G-protein complex [GO:0005834]; lysosomal membrane [GO:0005765]; membrane raft [GO:0045121]; midbody [GO:0030496]; nucleus [GO:0005634]; plasma membrane [GO:0005886]	PTM: Myristoylation at Gly-2 is required for membrane anchoring before palmitoylation. {ECO:0000250|UniProtKB:P10824}.; PTM: Palmitoylation at Cys-3 varies with membrane lipid composition. {ECO:0000250|UniProtKB:P10824}.; PTM: (Microbial infection) Deamidated at Gln-204 by Photorhabdus asymbiotica toxin PAU_02230, blocking GTP hydrolysis of heterotrimeric GNAQ or GNA11 and G-alphai (GNAI1, GNAI2 …	hsa:2770;	1.58496	-1.23785
SP3 viszeral	depleted in old	SEC62		Translocation protein SEC62 (Translocation protein 1) (TP-1) (hTP-1)	G1SVQ8	RABIT Translocation protein SEC62	399	signaling receptor activity [GO:0038023]	cotranslational protein targeting to membrane [GO:0006613]; posttranslational protein targeting to endoplasmic reticulum membrane [GO:0006620]; posttranslational protein targeting to membrane, translocation [GO:0031204]	endoplasmic reticulum [GO:0005783]; integral component of endoplasmic reticulum membrane [GO:0030176]; integral component of membrane [GO:0016021]; membrane [GO:0016020]; rough endoplasmic reticulum [GO:0005791]	-	hsa:7095;	2.30831	-1.25289
SP3 viszeral	depleted in old	TSFM		Elongation factor Ts, mitochondrial (EF-Ts) (EF-TsMt)	A0A5F9DU46;G1T3G8;A0A5F9D5I7	RABIT Elongation factor Ts, mitochondrial	325	RNA binding [GO:0003723]; translation elongation factor activity [GO:0003746]	mitochondrial translational elongation [GO:0070125]; regulation of DNA-templated transcription, elongation [GO:0032784]; regulation of mitochondrial translation [GO:0070129]; translational elongation [GO:0006414]	mitochondrial matrix [GO:0005759]; mitochondrion [GO:0005739]; nucleoplasm [GO:0005654]	-	hsa:10102;	2.51885	-1.29669
SP3 viszeral	depleted in old	HEXA		Beta-hexosaminidase subunit alpha (EC 3.2.1.52) (Beta-N-acetylhexosaminidase subunit alpha) (Hexosaminidase subunit A) (N-acetyl-beta-glucosaminidase subunit alpha)	G1SWR0	RABIT Beta-hexosaminidase	529	acetylglucosaminyltransferase activity [GO:0008375]; beta-N-acetylhexosaminidase activity [GO:0004563]; N-acetyl-beta-D-galactosaminidase activity [GO:0102148]; protein heterodimerization activity [GO:0046982]	carbohydrate metabolic process [GO:0005975]; ganglioside catabolic process [GO:0006689]; glycosaminoglycan biosynthetic process [GO:0006024]	azurophil granule [GO:0042582]; cytosol [GO:0005829]; extracellular exosome [GO:0070062]; intracellular membrane-bounded organelle [GO:0043231]; lysosomal lumen [GO:0043202]; membrane [GO:0016020]	PTM: N-linked glycan at Asn-115 consists of Man(3)-GlcNAc(2) (PubMed:1533633, PubMed:16698036, PubMed:19159218) (Probable). N-linked glycan at Asn-157 consists of either GlcNAc or GlcNAc(2)-Man(7-9). N-linked glycan at Asn-295 consists of either GlcNAc, GlcNAc-Fuc, or GlcNAc(2)-Man(4) (Probable). {ECO:0000269|PubMed:1533633, ECO:0000269|PubMed:16698036, ECO:0000269|PubMed:19159218, ECO:0000305|Pu…	hsa:3073;	1.50243	-1.32173
SP3 viszeral	depleted in old	HNRNPC	"+ unreviewed"	Heterogeneous nuclear ribonucleoproteins C1/C2 (hnRNP C1/C2)	G1T4K6;A0A5F9CWP2	RABIT RRM domain-containing protein	306	identical protein binding [GO:0042802]; mRNA 3'-UTR binding [GO:0003730]; N6-methyladenosine-containing RNA binding [GO:1990247]; nucleosomal DNA binding [GO:0031492]; poly(U) RNA binding [GO:0008266]; RNA binding [GO:0003723]; telomerase RNA binding [GO:0070034]	3'-UTR-mediated mRNA stabilization [GO:0070935]; ATP-dependent chromatin remodeling [GO:0043044]; mRNA splicing, via spliceosome [GO:0000398]; negative regulation of telomere maintenance via telomerase [GO:0032211]; osteoblast differentiation [GO:0001649]; RNA splicing [GO:0008380]	actin cytoskeleton [GO:0015629]; catalytic step 2 spliceosome [GO:0071013]; chromatin [GO:0000785]; cytosol [GO:0005829]; extracellular exosome [GO:0070062]; extracellular region [GO:0005576]; membrane [GO:0016020]; nucleoplasm [GO:0005654]; nucleus [GO:0005634]; protein-containing complex [GO:0032991]; spliceosomal complex [GO:0005681]; telomerase holoenzyme complex [GO:0005697]	PTM: Phosphorylated on Ser-260 and Ser-299 in resting cells. Phosphorylated on Ser-253 and on 1 serine residue in the poly-Ser stretch at position 238 in response to hydrogen peroxide. {ECO:0000269|PubMed:12564933}.; PTM: Sumoylated. Sumoylation reduces affinity for mRNA. {ECO:0000269|PubMed:15082759}.	hsa:3183;	1.38559	-1.32183
SP3 viszeral	depleted in old	FARP1		FERM, ARHGEF and pleckstrin domain-containing protein 1 (Chondrocyte-derived ezrin-like protein) (FERM, RhoGEF and pleckstrin domain-containing protein 1) (Pleckstrin homology domain-containing family C member 2) (PH domain-containing family C member 2)	U3KNB8;A0A5F9DSI6;A0A5F9CUA8;G1SJ66	RABIT FERM, ARH/RhoGEF and pleckstrin domain protein 1	1045	cytoskeletal protein binding [GO:0008092]; guanyl-nucleotide exchange factor activity [GO:0005085]; small GTPase binding [GO:0031267]	dendrite morphogenesis [GO:0048813]; postsynaptic actin cytoskeleton organization [GO:0098974]; regulation of presynapse assembly [GO:1905606]; retrograde trans-synaptic signaling by trans-synaptic protein complex [GO:0098942]; synapse assembly [GO:0007416]	cytoskeleton [GO:0005856]; cytosol [GO:0005829]; dendrite [GO:0030425]; dendritic spine [GO:0043197]; extrinsic component of cytoplasmic side of plasma membrane [GO:0031234]; extrinsic component of postsynaptic membrane [GO:0098890]; filopodium [GO:0030175]; glutamatergic synapse [GO:0098978]	-	hsa:10160;	2.68026	-1.32527
SP3 viszeral	depleted in old	AP3S1	+	AP-3 complex subunit sigma-1 (AP-3 complex subunit sigma-3A) (Adaptor-related protein complex 3 subunit sigma-1) (Clathrin-associated/assembly/adaptor protein, small 3) (Sigma-3A-adaptin) (Sigma3A-adaptin) (Sigma-adaptin 3a)	G1SWW6;G1TGS9	RABIT Uncharacterized protein	193	?	anterograde axonal transport [GO:0008089]; anterograde synaptic vesicle transport [GO:0048490]; Golgi to vacuole transport [GO:0006896]; insulin receptor signaling pathway [GO:0008286]; intracellular protein transport [GO:0006886]; vesicle-mediated transport [GO:0016192]	AP-3 adaptor complex [GO:0030123]; AP-type membrane coat adaptor complex [GO:0030119]; axon cytoplasm [GO:1904115]; cytoplasmic vesicle membrane [GO:0030659]; Golgi apparatus [GO:0005794]; intracellular membrane-bounded organelle [GO:0043231]; transport vesicle [GO:0030133]	-	hsa:1176;	1.72719	-1.4357
SP3 viszeral	depleted in old	TRA2B		Transformer-2 protein homolog beta (TRA-2 beta) (TRA2-beta) (hTRA2-beta) (Splicing factor, arginine/serine-rich 10) (Transformer-2 protein homolog B)	A0A5F9DQE0;G1U9B4;A0A5F9C7G5	RABIT Transformer 2 beta homolog	288	identical protein binding [GO:0042802]; mRNA binding [GO:0003729]; pre-mRNA binding [GO:0036002]; protein domain specific binding [GO:0019904]; RNA binding [GO:0003723]	cellular response to glucose stimulus [GO:0071333]; cerebral cortex regionalization [GO:0021796]; embryonic brain development [GO:1990403]; mRNA splicing, via spliceosome [GO:0000398]; positive regulation of mRNA splicing, via spliceosome [GO:0048026]; regulation of alternative mRNA splicing, via spliceosome [GO:0000381]; regulation of RNA splicing [GO:0043484]; response to reactive oxygen specie…	nuclear inner membrane [GO:0005637]; nucleoplasm [GO:0005654]; nucleus [GO:0005634]; perinuclear region of cytoplasm [GO:0048471]; protein-containing complex [GO:0032991]; spliceosomal complex [GO:0005681]	PTM: Phosphorylated in the RS domains. {ECO:0000269|PubMed:9546399}.; PTM: Dimethylation at Arg-241 is probably asymmetric.	hsa:6434;	1.47897	-1.44353
SP3 viszeral	depleted in old	ST1A8; SULT1A1		Sulfotransferase 1A1 (ST1A1) (EC 2.8.2.1) (Aryl sulfotransferase 1) (HAST1/HAST2) (Phenol sulfotransferase 1) (Phenol-sulfating phenol sulfotransferase 1) (P-PST 1) (ST1A3) (Thermostable phenol sulfotransferase) (Ts-PST)	G1SFL7;A0A5F9DVA6	RABIT Sulfotransferase	295	3'-phosphoadenosine 5'-phosphosulfate binding [GO:0050656]; aryl sulfotransferase activity [GO:0004062]; flavonol 3-sulfotransferase activity [GO:0047894]; steroid sulfotransferase activity [GO:0050294]; sulfotransferase activity [GO:0008146]	3'-phosphoadenosine 5'-phosphosulfate metabolic process [GO:0050427]; amine metabolic process [GO:0009308]; catecholamine metabolic process [GO:0006584]; estrogen metabolic process [GO:0008210]; ethanol catabolic process [GO:0006068]; flavonoid metabolic process [GO:0009812]; sulfation [GO:0051923]; xenobiotic metabolic process [GO:0006805]	cytoplasm [GO:0005737]; cytosol [GO:0005829]	-	hsa:6817;	1.50179	-1.44974
SP3 viszeral	depleted in old	ACSL1	+	Long-chain-fatty-acid--CoA ligase 1 (EC 6.2.1.3) (Acyl-CoA synthetase 1) (ACS1) (Arachidonate--CoA ligase) (EC 6.2.1.15) (Long-chain acyl-CoA synthetase 1) (LACS 1) (Long-chain acyl-CoA synthetase 2) (LACS 2) (Long-chain fatty acid-CoA ligase 2) (Palmitoyl-CoA ligase 1) (Palmitoyl-CoA ligase 2) (Phytanate--CoA ligase) (EC 6.2.1.24)	G1SPB6	RABIT Uncharacterized protein	698	arachidonate-CoA ligase activity [GO:0047676]; ATP binding [GO:0005524]; long-chain fatty acid-CoA ligase activity [GO:0004467]; oleoyl-CoA ligase activity [GO:0090434]; phytanate-CoA ligase activity [GO:0050197]; pristanate-CoA ligase activity [GO:0070251]	adiponectin-activated signaling pathway [GO:0033211]; fatty acid transport [GO:0015908]; lipid biosynthetic process [GO:0008610]; long-chain fatty acid import into cell [GO:0044539]; long-chain fatty acid metabolic process [GO:0001676]; long-chain fatty-acyl-CoA biosynthetic process [GO:0035338]; positive regulation of cold-induced thermogenesis [GO:0120162]; positive regulation of long-chain fat…	endoplasmic reticulum [GO:0005783]; endoplasmic reticulum membrane [GO:0005789]; integral component of membrane [GO:0016021]; membrane [GO:0016020]; mitochondrial outer membrane [GO:0005741]; mitochondrion [GO:0005739]; peroxisomal membrane [GO:0005778]; plasma membrane [GO:0005886]	-	hsa:2180;	1.47959	-1.46107
SP3 viszeral	depleted in old	ATP5MG		ATP synthase subunit g, mitochondrial (ATPase subunit g) (ATP synthase membrane subunit g)	U3KM71	RABIT ATP synthase subunit	103	proton transmembrane transporter activity [GO:0015078]	ATP synthesis coupled proton transport [GO:0015986]; mitochondrial ATP synthesis coupled proton transport [GO:0042776]	mitochondrial inner membrane [GO:0005743]; mitochondrial proton-transporting ATP synthase complex [GO:0005753]; mitochondrial proton-transporting ATP synthase complex, coupling factor F(o) [GO:0000276]; mitochondrion [GO:0005739]	-	hsa:10632;	1.78003	-1.47694
SP3 viszeral	depleted in old	RSL1D1		Ribosomal L1 domain-containing protein 1 (CATX-11) (Cellular senescence-inhibited gene protein) (Protein PBK1)	G1SMG0	RABIT Ribosomal L1 domain containing 1	490	cadherin binding [GO:0045296]; mRNA 3'-UTR binding [GO:0003730]; mRNA 5'-UTR binding [GO:0048027]; RNA binding [GO:0003723]	maturation of LSU-rRNA [GO:0000470]; osteoblast differentiation [GO:0001649]; regulation of apoptotic process [GO:0042981]; regulation of cellular senescence [GO:2000772]; regulation of protein localization [GO:0032880]	90S preribosome [GO:0030686]; chromosome [GO:0005694]; membrane [GO:0016020]; nucleolus [GO:0005730]	-	hsa:26156;	1.45531	-1.51927
SP3 viszeral	depleted in old	SLC16A3		Monocarboxylate transporter 4 (MCT 4) (Solute carrier family 16 member 3)	A0A5F9DEB8;G1U5M4	RABIT Solute carrier family 16 member 3	465	lactate transmembrane transporter activity [GO:0015129]; monocarboxylic acid transmembrane transporter activity [GO:0008028]; RNA binding [GO:0003723]; symporter activity [GO:0015293]	monocarboxylic acid transport [GO:0015718]; plasma membrane lactate transport [GO:0035879]	apical plasma membrane [GO:0016324]; basolateral plasma membrane [GO:0016323]; integral component of membrane [GO:0016021]; integral component of plasma membrane [GO:0005887]; integral component of postsynaptic density membrane [GO:0099061]; lateral plasma membrane [GO:0016328]; membrane [GO:0016020]; nuclear membrane [GO:0031965]; parallel fiber to Purkinje cell synapse [GO:0098688]; plasma memb…	-	hsa:9123;	1.80281	-1.66422
SP3 viszeral	depleted in old	AKR7L		Aflatoxin B1 aldehyde reductase member 4 (EC 1.-.-.-) (AFB1 aldehyde reductase 3) (AFB1-AR 3) (Aldoketoreductase 7-like)	A0A5F9C573;G1SCQ1	RABIT Aldo-keto reductase family 7 like (gene/pseudogene)	331	D-threo-aldose 1-dehydrogenase activity [GO:0047834]	-	cytosol [GO:0005829]; extracellular exosome [GO:0070062]	-	hsa:246181;	2.39423	-1.73036
SP3 viszeral	depleted in old	ACTR10		Actin-related protein 10 (Actin-related protein 11) (hARP11)	G1SJJ2	RABIT Actin related protein 10	417	?	microtubule-based movement [GO:0007018]; retrograde axonal transport of mitochondrion [GO:0098958]	axon cytoplasm [GO:1904115]; azurophil granule lumen [GO:0035578]; cytosol [GO:0005829]; dynactin complex [GO:0005869]; extracellular region [GO:0005576]; ficolin-1-rich granule lumen [GO:1904813]	-	hsa:55860;	2.6067	-1.79834
SP3 viszeral	depleted in old	ACACA		Acetyl-CoA carboxylase 1 (ACC1) (EC 6.4.1.2) (Acetyl-Coenzyme A carboxylase alpha) (ACC-alpha)	A0A5F9DAT8;G1T7I3	RABIT Acetyl-CoA carboxylase 1	2346	acetyl-CoA carboxylase activity [GO:0003989]; ATP binding [GO:0005524]; identical protein binding [GO:0042802]; metal ion binding [GO:0046872]	acetyl-CoA metabolic process [GO:0006084]; cellular response to prostaglandin E stimulus [GO:0071380]; fatty acid biosynthetic process [GO:0006633]; fatty-acyl-CoA biosynthetic process [GO:0046949]; lipid homeostasis [GO:0055088]; malonyl-CoA biosynthetic process [GO:2001295]; protein homotetramerization [GO:0051289]; protein metabolic process [GO:0019538]; tissue homeostasis [GO:0001894]	actin cytoskeleton [GO:0015629]; cytosol [GO:0005829]; fibrillar center [GO:0001650]	PTM: Phosphorylation on Ser-1263 is required for interaction with BRCA1. {ECO:0000269|PubMed:16698035, ECO:0000269|Ref.9}.; PTM: Phosphorylation at Ser-80 by AMPK inactivates enzyme activity. {ECO:0000250|UniProtKB:P11497}.; PTM: The biotin cofactor is covalently attached to the central biotinyl-binding domain and is required for the catalytic activity. {ECO:0000269|PubMed:29899443}.	hsa:31;	2.05316	-1.81839
SP3 viszeral	depleted in old	SERPINB8;SERPINE2		Serpin B8 (Cytoplasmic antiproteinase 2) (CAP-2) (CAP2) (Peptidase inhibitor 8) (PI-8)	G1SLM4;A0A5F9D217;A0A5F9DSG1	RABIT Serpin family E member 2	374	serine-type endopeptidase inhibitor activity [GO:0004867]	epithelial cell-cell adhesion [GO:0090136]; negative regulation of endopeptidase activity [GO:0010951]	collagen-containing extracellular matrix [GO:0062023]; cytoplasm [GO:0005737]; cytosol [GO:0005829]; extracellular exosome [GO:0070062]; extracellular space [GO:0005615]	-	hsa:5271;	1.85598	-2.12598
SP3 viszeral	depleted in old	IL3RA		Interleukin-3 receptor subunit alpha (IL-3 receptor subunit alpha) (IL-3R subunit alpha) (IL-3R-alpha) (IL-3RA) (CD antigen CD123)	A0A5F9D323;G1TM58;A0A5F9DUI8	RABIT Uncharacterized protein	378	cytokine binding [GO:0019955]; cytokine receptor activity [GO:0004896]; interleukin-3 receptor activity [GO:0004912]	cytokine-mediated signaling pathway [GO:0019221]	external side of plasma membrane [GO:0009897]; integral component of membrane [GO:0016021]; plasma membrane [GO:0005886]; receptor complex [GO:0043235]	-	hsa:3563;	2.62154	-2.45895
SP3 viszeral	depleted in old	TSPAN3	+	Tetraspanin-3 (Tspan-3) (Tetraspanin TM4-A) (Transmembrane 4 superfamily member 8)	A0A5F9D755;A0A5F9DCU8;G1TF66;G1TCD1	RABIT Uncharacterized protein	253	?	-	extracellular exosome [GO:0070062]; integral component of plasma membrane [GO:0005887]	-	hsa:10099;	1.76312	-2.66539
SP3 viszeral	depleted in old	GPNMB		Transmembrane glycoprotein NMB (Hematopoietic growth factor inducible neurokinin-1 type)	A0A5F9DSL3;G1TXW6;A0A5F9D028	RABIT Glycoprotein nmb	572	chemoattractant activity [GO:0042056]; heparin binding [GO:0008201]; integrin binding [GO:0005178]; receptor ligand activity [GO:0048018]; syndecan binding [GO:0045545]	bone mineralization [GO:0030282]; cell adhesion [GO:0007155]; cell-cell signaling [GO:0007267]; negative regulation of cell population proliferation [GO:0008285]; negative regulation of cytokine production [GO:0001818]; negative regulation of G1/S transition of mitotic cell cycle [GO:2000134]; negative regulation of neuron death [GO:1901215]; negative regulation of T cell activation [GO:0050868];…	early endosome membrane [GO:0031901]; integral component of membrane [GO:0016021]; integral component of plasma membrane [GO:0005887]; melanosome membrane [GO:0033162]; plasma membrane [GO:0005886]	-	hsa:10457;	1.56387	-2.68231
SP3 viszeral	depleted in old	PTRH2		Peptidyl-tRNA hydrolase 2, mitochondrial (PTH 2) (EC 3.1.1.29) (Bcl-2 inhibitor of transcription 1)	G1U3G6	tr|G1U3G6|G1U3G6_RABIT Aminoacyl-tRNA hydrolase	179	aminoacyl-tRNA hydrolase activity [GO:0004045]	apoptotic process [GO:0006915]; negative regulation of anoikis [GO:2000811]; negative regulation of gene expression [GO:0010629]; positive regulation of anoikis [GO:2000210]	cytosol [GO:0005829]; membrane [GO:0016020]; mitochondrion [GO:0005739]	PTM: Ubiquitinated by PRKN during mitophagy, leading to its degradation and enhancement of mitophagy. Deubiquitinated by USP30. {ECO:0000269|PubMed:25621951}.	hsa:51651;	5.83155	-3.10473

## Sheet: metabolic data
Summary Agilent Seahorse XF Cell Mito Stress Test
Instrument: Seahorse XFe96 Analyzer (Agilent)
Software: Wave Version 2.6.1
Last run	2020-03-13 13:34:00
Plate barcode	V0009118419V
Cartridge Barcode	W0030119619B**+417-6+741-3300F+237-2***000A+219-4**+450-1125&
Cell Type:	primary sASCs		primary vASCs
	young	old	young	old
Cell Source:	adipose tissue		rabbit	New Zealand Zika hybrid
	subcutaneous	visceral
Injections:	1. Oligomycin (2µM)	2. FCCP (1µM)	3. Rotenone/Antimycin A/Hoechst3342 (0.5µM/20µg/µl)
Outlier: marked in red (test performed with graphpad)
Caluculation Bioenergetic Health Index:		BHI = log[(spare capacity)^2 x (ATP production)^3]/[(non-mitochondrial OCR)^1 x (proton leak)^2]							Maglioni et al.2019
Assay Data	group	cell line no.	Basal	Stdv	Proton Leak	Stdv	Maximal Respiration	Stdv	Spare Respiratory Capacity	Stdv	Non-Mitochondrial Oxygen Consumption	Stdv	ATP Production	Stdv	Coupling Efficiency (%)	Stdv	Spare Respiratory Capacity (%)	Stdv	Bioenergetic Health Index	Stdv	Respiratory Control Ratio	Stdv
	young sASCs	21	33.8334	4.72827	4.69054	0.857214	133.704	9.83568	99.8704	7.72466	18.1011	2.74284	29.1429	3.95364	0.86171	0.0114121	3.98377	0.419923	5.79232		28.505
		23	21.6909	3.15443	4.60867	0.892729	120.584	11.6735	98.8934	9.33715	13.8905	0.845907	17.0822	2.3098	0.788506	0.0153364	5.59604	0.473118	5.2181		26.1647
		25	37.0958	0	4.71171	0	99.775	0	62.6792	0	15.109	0	32.3841	0	0.872985	0	2.68966	0	5.59965		21.176
		33	32.05	12.0273	4.60723	1.60494	99.5376	29.6497	67.4875	17.6224	16.1696	4.6659	27.4428	10.4224	0.855468	0.00416217	3.15421	0.258565	5.43815		21.6047
		35
		59	29.0841	1.65235	3.31255	1.36716	154.385	9.19602	125.301	7.54368	20.4613	0.690396	25.7716	0.285184	0.887258	0.040602	5.30781	0.0146361	6.07808		46.6061
		mean	30.7509	5.22129	4.30475	0.573836	121.597	20.9069	90.8463	23.1186	16.7463	2.31541	26.3647	5.13088	0.853185	0.0341008	4.1463	1.14746	5.62526	0.294753	28.8113	9.31653
	old sASCs	17	23.1238	4.62979	1.52127	0.762141	155.511	21.9076	132.387	20.1722	18.88	3.90519	21.6026	4.15733	0.935727	0.0251594	6.86972	1.34341	6.60679		102.225
		27	81.4067	14.9823	14.3122	0.743592	356.957	81.638	275.551	66.7528	47.7785	14.4316	67.0945	15.2362	0.820204	0.0337779	4.36314	0.212432	6.36982		24.9407
		29	46.6715	3.59882	4.33891	0.0687179	193.605	10.203	146.934	6.60419	29.1527	2.21106	42.3326	3.66754	0.906699	0.00866674	4.15217	0.101559	6.47483		44.6207
		31	25.7663	2.50572	4.46138	0.0155747	141.662	11.4716	115.896	10.5793	19.0914	3.33967	21.3049	2.49559	0.825725	0.0173816	5.52161	0.53389	5.5338		31.7529
		43	49.1793	4.07065	9.81671	0.108369	186.791	6.35524	137.611	2.28459	32.7892	2.61067	39.3626	3.96228	0.799795	0.0143678	3.80585	0.18579	5.5629		19.0278
		49
		mean	45.2295	20.9473	6.8901	4.58006	206.905	77.4535	133.207	11.2714	29.5384	10.641	38.3394	16.8175	0.85763	0.0534237	4.9425	1.12266	6.10963	0.464486	30.0855	9.52357
	young vASCs	18	70.948	3.80101	9.29395	1.86253	250.312	11.4025	179.364	7.60152	36.2038	2.04299	61.6541	1.93847	0.869519	0.0192616	3.52886	0.0283406	6.3822		26.9328
		22	40.9535	0	5.65757	0	133.866	0	92.9124	0	15.4845	0	35.296	0	0.861854	0	3.26873	0	5.88417		23.6614
		32	75.3504	10.9642	10.4519	1.79037	192.39	23.1143	117.039	12.7584	31.6154	3.90942	64.8985	9.17391	0.861624	0.00347509	2.55972	0.0999615	6.03508		18.4071
		34	36.5073	2.61975	5.10789	0.0260117	119.72	3.94594	83.2131	1.32619	21.2357	0.45261	31.3995	2.64577	0.859699	0.0107804	3.28393	0.127567	5.5876		23.4383
		36
		8	32.2677	3.74071	4.40787	1.757	229.428	3.74964	197.16	0.00893378	28.1935	1.9212	27.8598	1.98371	0.86565	0.0388759	7.15146	0.712847	6.18596		52.0495
		mean	51.2054	18.1798	6.98384	2.41983	185.143	51.3226	133.938	46.0483	26.5466	7.37893	44.2216	15.7684	0.863669	0.00350392	3.16031	0.361794	6.015	0.269909	23.1099	3.04722
	old vASCs	10	38.0374	1.63917	4.69092	0.342404	162.2	8.0949	124.163	6.66359	23.6593	2.0793	33.3465	2.7777	0.876422	0.0117986	4.26394	0.093922	6.04062		34.5775
		14	61.9179	5.00498	6.19122	0.486661	224.324	33.7864	162.406	29.0332	32.8524	5.48161	55.7267	5.4862	0.899124	0.0165221	3.61049	0.272962	6.55928		36.2327
		16	37.4223	0.362908	3.85488	0.550495	169.323	5.76155	131.901	6.12445	23.1057	0.166524	33.5674	0.187585	0.897056	0.013712	4.52563	0.197848	6.28251		43.9244
		26	45.1969	19.9274	8.24524	6.43858	245.425	72.9399	200.228	53.288	33.2716	7.25053	36.9517	13.4972	0.834785	0.0609852	5.65827	0.881242	5.95147		29.7657
		28	32.1682	4.82573	1.7443	1.0844	172.981	11.4114	140.813	7.24402	32.7085	4.00982	30.4239	4.09361	0.947679	0.0311576	5.4309	0.489733	6.74902		99.1691
		30	22.1586	4.96058	1.85186	0.180091	156.303	53.9703	134.145	49.0097	25.2143	8.01268	20.3067	5.14067	0.913346	0.0275264	6.95552	0.878525	6.24121		84.4036
		mean	39.4835	12.2199	4.42974	2.30639	188.426	33.815	148.943	25.8232	28.4686	4.52296	35.0538	10.6067	0.894735	0.0344081	5.07412	1.0884	6.30402	0.277267	54.6788	26.906
